# Supplementary material for: Genomic Analyses Identify Manganese Homeostasis as a Driver of Group B Streptococcal Vaginal Colonization
Source: mBio. 2022 Jun 6;13(3):e00985-22. doi: 10.1128/mbio.00985-22 (PMC9239048; doi:10.1128/mbio.00985-22)
Supplement: TABLE S1 [file mbio.00985-22-s0006.xlsx]

## Sheet: LumenD1_fitness
Under-represented
Gene ID	Gene Name	Deseq2 Log FC	Deseq2 adj p value	Function
ID870_05725	rfaB	-13.34	5.162e-14	glycosyltransferase
ID870_09730		-12.05	3.08e-06	aspartate kinase
ID870_06210		-11.95	3.953e-09	DUF4314 domain-containing protein
ID870_06775		-11.88	7.428e-08	TlyA family rRNA (cytidine-2'-O)-methyltransferase
ID870_08585		-11.66	1.844e-07	Type II secretory pathway, pseudopilin PulG
ID870_00740		-11.53	2.729e-08	DUF1310 domain-containing protein
ID870_06215	dcm	-11.45	1.222e-09	dcm
ID870_06245		-11.35	5.018e-08	hypothetical protein
ID870_09015		-11.32	4.04e-08	hypothetical protein
ID870_02965		-11.17	3.34e-07	DUF308 domain-containing protein
ID870_09895	rplI	-11.04	1.951e-07	rplI
ID870_02655		-11.03	1.061e-10	DUF1803 domain-containing protein
ID870_09440	recO	-11.03	1.078e-07	recO
ID870_06185		-10.84	1.852e-08	hypothetical protein
ID870_00955		-10.76	2.422e-07	short-chain dehydrogenase
ID870_09460		-10.66	8.194e-07	0
ID870_01755	yidD	-10.64	3.149e-06	yidD
ID870_07635		-10.6	3.941e-05	0
ID870_09285		-10.51	9.387e-06	hypothetical protein
ID870_07785	gmk	-10.28	2.141e-06	gmk
ID870_09960		-10.22	3.361e-06	hypothetical protein
ID870_00620		-10.18	1.079e-12	L-ribulose-5-phosphate 3-epimerase
ID870_02180		-10.17	2.349e-05	hypothetical protein
ID870_07620		-10.11	1.566e-06	enoyl-CoA hydratase
ID870_08780		-10.07	5.875e-05	putative metal homeostasis protein
ID870_05585		-9.896	1.011e-08	DUF948 domain-containing protein
ID870_00190		-9.852	5.894e-07	PTS sugar transporter subunit IIB
undefined		-9.749	0.0004854	#N/A
ID870_06525		-9.719	1.468e-08	NINE protein
ID870_10260		-9.667	3.391e-05	DUF1292 domain-containing protein
undefined		-9.652	1.053e-05	#N/A
ID870_06395		-9.595	3.957e-07	sigma-70 family RNA polymerase sigma factor
ID870_07145		-9.584	0.002205	cupin
ID870_07395		-9.538	1.459e-08	heavy-metal-associated domain-containing protein
ID870_02800		-9.511	1.758e-05	LysR family transcriptional regulator
ID870_01335		-9.483	1.292e-12	aldo/keto reductase
ID870_08775		-9.461	7.806e-07	cuticle protein
ID870_06315		-9.387	0.001491	YdcP family protein
ID870_01075		-9.369	5.634e-06	hypothetical protein
ID870_05505		-9.264	1.14e-06	SDR family oxidoreductase
ID870_06160		-9.257	0.0003623	head-tail adaptor protein
ID870_09495		-9.229	0.00131	0
ID870_03165		-9.119	6.347e-11	replication protein
ID870_03260		-9.071	3.028e-13	glycerophosphodiester phosphodiesterase
ID870_09990		-9.002	9.583e-05	DUF2758 domain-containing protein
ID870_06205		-8.978	9.665e-07	phage terminase small subunit P27 family
ID870_04460		-8.909	6.742e-15	HAMP domain-containing histidine kinase
ID870_06155		-8.853	4.958e-06	HK97 gp10 family phage protein
ID870_08350		-8.808	0.0005348	helix-turn-helix transcriptional regulator
ID870_05700		-8.776	1.011e-08	PepSY domain-containing protein
ID870_09420		-8.77	8.232e-09	phosphoribosylaminoimidazolesuccinocarboxamide synthase
ID870_10550		-8.653	7.268e-10	type II toxin-antitoxin system RelB/DinJ family antitoxin
ID870_03090		-8.593	7.407e-08	TetR/AcrR family transcriptional regulator
ID870_07000		-8.38	2.429e-08	hypothetical protein
ID870_05450	recR	-8.32	9.923e-05	recR
ID870_00370	rseP	-8.286	2.615e-08	rseP
ID870_04960		-8.246	2.339e-05	DUF1146 domain-containing protein
ID870_04825		-8.24	2.991e-07	TIGR01457 family HAD-type hydrolase
ID870_07435	nusA	-8.237	2.964e-15	nusA
ID870_09005		-8.222	4.697e-06	hypothetical protein
ID870_00980		-8.19	6.347e-11	transcriptional regulator
ID870_06330		-8.135	0.02727	conjugal transfer protein
ID870_00795		-8.127	6.443e-08	thiamine diphosphokinase
ID870_06770		-8.117	2.264e-22	ArgR family transcriptional regulator
ID870_10015		-8.115	0.003207	type II toxin-antitoxin system RelB/DinJ family antitoxin
ID870_00720	dltA	-8.066	1.169e-07	dltA
ID870_09815	recF	-8.057	1.046e-06	recF
ID870_02185		-8.048	0.0005348	hypothetical protein
ID870_06230		-8.044	1.252e-05	HNH endonuclease
ID870_06255		-8.004	0.0001643	VRR-NUC domain-containing protein
ID870_08400	cysE	-7.972	7.844e-06	cysE
ID870_06115		-7.926	0.001578	phage holin family protein
ID870_09255	rpsJ	-7.903	0.0003037	rpsJ
ID870_06320		-7.902	5.6e-06	YdcP family protein
ID870_01710		-7.81	0.002304	YneF family protein
ID870_03135		-7.707	1.462e-15	hypothetical protein
ID870_00995		-7.706	1.852e-08	PTS sugar transporter subunit IIA
ID870_10225	ruvA	-7.704	0.0003524	ruvA
ID870_07325		-7.701	1.05e-14	nucleoside deaminase
ID870_02920		-7.665	7.677e-06	DUF2127 domain-containing protein
ID870_08735	sufD	-7.606	0.002574	sufD
ID870_02115		-7.592	5.971e-09	YozE family protein
ID870_06340		-7.586	0.002744	hypothetical protein
ID870_02560		-7.578	0.0003726	glycosyltransferase family 2 protein
ID870_07320	ffs	-7.578	0.02719	#N/A
ID870_05310		-7.492	4.899e-09	GntP family permease
ID870_01285		-7.32	2.05e-07	sucrose-6-phosphate hydrolase
ID870_08850	rbsK	-7.298	6.347e-11	rbsK
ID870_00430		-7.295	2.58e-06	PTS system mannose/fructose/N-acetylgalactosamine-transporter subunit IIB
ID870_09965		-7.273	0.009726	hypothetical protein
ID870_08795		-7.267	0.001865	Asp23/Gls24 family envelope stress response protein
ID870_06680	prfB	-7.176	0.001759	prfB
ID870_02860		-7.17	1.112e-05	#N/A
ID870_03365		-7.104	0.001315	dTDP-4-dehydrorhamnose 3,5-epimerase family protein
ID870_05935		-7.1	0.0004251	ABC transporter ATP-binding protein
ID870_05220		-7.055	0.0001001	hypothetical protein
ID870_03625		-7.053	1.252e-05	0
ID870_02695		-7.019	3.356e-07	EbsA family protein
ID870_08900		-7.01	0.0004253	0
ID870_09910	rpsD	-6.987	0.0131	rpsD
ID870_05655		-6.969	0.0002993	ribonuclease III
ID870_05670	vicK	-6.965	1.078e-07	vicK
ID870_08730		-6.952	0.001908	cysteine desulfurase
ID870_03750		-6.92	0.0001701	helix-turn-helix transcriptional regulator
ID870_01835		-6.914	0.01427	DNA polymerase III subunit delta'
ID870_02710		-6.894	0.00816	(d)CMP kinase
ID870_07565		-6.795	0.0002589	acetyl-CoA carboxylase carboxyltransferase subunit beta
ID870_09925		-6.727	4.75e-07	helix-turn-helix domain-containing protein
ID870_04205		-6.723	1.14e-06	TIGR04197 family type VII secretion effector
ID870_10165	rpmF	-6.72	4.002e-07	rpmF
ID870_08450	treC	-6.686	0.0007436	treC
ID870_07595	fabD	-6.671	3.953e-09	fabD
ID870_03590	parE	-6.66	4.039e-05	parE
ID870_09635	hpt	-6.655	0.003763	hpt
ID870_03065		-6.563	1.512e-07	hydroxymethylglutaryl-CoA synthase
ID870_05150		-6.532	0.002142	GAF domain-containing protein
ID870_04955	murA	-6.454	0.0001697	murA
ID870_04675		-6.444	7.836e-06	type I pantothenate kinase
ID870_09655		-6.424	0.0004883	septum formation initiator family protein
ID870_06350		-6.382	3.586e-06	conjugal transfer protein
ID870_08005	glyQ	-6.376	7.724e-12	glyQ
ID870_04830		-6.371	0.0002196	acyl-[acyl-carrier-protein] thioesterase
ID870_04580		-6.31	0.001893	hypothetical protein
ID870_02210		-6.273	0.003763	dephospho-CoA kinase
ID870_05775		-6.216	3.46e-05	FadR family transcriptional regulator
ID870_06335		-6.133	1.066e-05	replication initiation factor domain-containing protein
ID870_00365		-6.072	5.539e-06	phosphatidate cytidylyltransferase
ID870_06535		-6.055	3.941e-05	IS3 family transposase
ID870_01300	manA	-6.033	0.001848	manA
ID870_02150		-6.027	2.985e-05	diacylglycerol kinase family protein
ID870_07575	fabZ	-6.022	0.01057	fabZ
ID870_09905		-6.005	0.0007906	Veg family protein
ID870_01310		-5.958	1.829e-06	3-deoxy-7-phosphoheptulonate synthase
ID870_00025		-5.956	0.0003093	hypothetical protein
ID870_05615		-5.952	2.877e-07	LLM class flavin-dependent oxidoreductase
ID870_07005	rsmD	-5.909	5.396e-06	rsmD
ID870_06130		-5.891	0.0002164	phage tail protein
ID870_04975		-5.873	1.171e-06	F0F1 ATP synthase subunit gamma
ID870_00865		-5.834	8.587e-05	ribonuclease J
ID870_04970	atpD	-5.802	0.0001796	atpD
ID870_04575		-5.8	0.0001253	hypothetical protein
ID870_09780	arcA	-5.739	1.171e-06	arcA
ID870_04005		-5.551	0.003889	threonylcarbamoyl-AMP synthase
ID870_06050		-5.543	1.046e-06	hypothetical protein
ID870_00885	tsaD	-5.477	8.431e-07	tsaD
ID870_05180		-5.435	0.00779	phosphocarrier protein HPr
ID870_01455		-5.419	0.01263	hypothetical protein
ID870_01880		-5.335	0.004729	exodeoxyribonuclease III
ID870_04710	lepB	-5.27	0.01263	lepB
ID870_07885		-5.2	8.377e-05	amino acid ABC transporter ATP-binding protein
ID870_06445	eno	-5.19	0.000573	eno
ID870_01320		-5.185	0.002016	alanine racemase
ID870_04860		-5.117	0.02571	TIGR00159 family protein
ID870_07760		-5.105	0.0001036	Stp1/IreP family PP2C-type Ser/Thr phosphatase
ID870_00850		-5.098	0.022	MerR family transcriptional regulator
ID870_09770	argF	-5.085	0.0008652	argF
ID870_04250		-5.048	3.196e-07	hypothetical protein
ID870_09930		-5.036	3.391e-05	hypothetical protein
ID870_06595		-5.034	0.02497	type B 50S ribosomal protein L31
ID870_09560		-5.004	0.001804	0
ID870_02010	mtsA	-4.948	3.356e-07	metal ABC transporter substrate-binding protein
ID870_06150		-4.93	0.01394	hypothetical protein
ID870_02005	mtsR	-4.893	0.0005987	metal-dependent transcriptional regulator
ID870_00550	hslO	-4.892	0.0003987	hslO
ID870_07590	fabG	-4.885	0.003064	fabG
ID870_09235	rplB	-4.853	0.04862	rplB
ID870_08260		-4.805	0.02463	helix-turn-helix transcriptional regulator
ID870_08295		-4.8	0.01204	hypothetical protein
ID870_01330	recG	-4.786	9.151e-05	recG
ID870_09865	sdaAA	-4.785	0.0008867	sdaAA
ID870_04715	pyk	-4.784	0.0003721	pyk
ID870_05030		-4.769	0.005448	diacylglycerol kinase family lipid kinase
ID870_04875		-4.711	0.0001227	lipoate--protein ligase
ID870_09890		-4.579	0.001456	DHH family phosphoesterase
ID870_00930		-4.574	0.00539	YbaB/EbfC family nucleoid-associated protein
ID870_01640		-4.539	0.00816	UDP-N-acetylmuramate--L-alanine ligase
ID870_06725		-4.513	0.04844	aminoacyltransferase
ID870_02680		-4.501	0.002968	UDP-N-acetylmuramoyl-L-alanyl-D-glutamate--L- lysine ligase
ID870_08390		-4.464	0.001491	cysteine--tRNA ligase
ID870_04095		-4.433	0.0001052	formate--tetrahydrofolate ligase
ID870_04100		-4.431	0.002225	cardiolipin synthase
ID870_03620	rpsA	-4.42	0.01775	rpsA
ID870_01100		-4.381	0.0002413	aquaporin family protein
ID870_07870		-4.327	0.0008034	nicotinate phosphoribosyltransferase
ID870_02645	pflA	-4.318	0.002586	pflA
ID870_01840	yabA	-4.292	0.004188	yabA
ID870_06665		-4.272	0.006993	alpha/beta hydrolase
ID870_02615	pilC	-4.252	0.005551	pilC
ID870_06090		-4.207	0.00097	hypothetical protein
ID870_00860		-4.189	0.02003	CHAP domain-containing protein
ID870_02875	trmD	-4.176	0.02975	trmD
ID870_07535		-3.947	0.01199	PTS mannose/fructose/sorbose transporter family subunit IID
ID870_05675		-3.917	0.004391	response regulator transcription factor
ID870_09850		-3.908	0.04945	energy-coupling factor transporter transmembraneprotein EcfT
ID870_01305	secA	-3.875	0.02497	secA
ID870_09455		-3.866	0.0004621	CHAP domain-containing protein
ID870_01625	der	-3.84	0.02083	der
ID870_09355		-3.835	2.259e-09	YhcH/YjgK/YiaL family protein
ID870_05695		-3.809	0.007796	amino acid ABC transporter permease
ID870_02305		-3.778	0.001477	hypothetical protein
ID870_02480		-3.743	0.04444	transporter substrate-binding domain-containing protein
ID870_04490	xerS	-3.742	0.04307	xerS
ID870_07840	gpsB	-3.714	0.04087	gpsB
ID870_09855		-3.614	0.002974	LysM peptidoglycan-binding domain-containing protein
ID870_06405		-3.598	0.02001	excisionase
ID870_00325	galE	-3.513	0.002833	galE
ID870_09700	dnaA	-3.465	0.02149	dnaA
ID870_09765	arcD	-3.453	0.04777	arcD
ID870_05470	tuf	-3.442	0.03158	tuf
ID870_06965		-3.432	0.0251	ATP-binding cassette domain-containing protein
ID870_05875		-3.366	0.003763	M13 family metallopeptidase
ID870_05205		-3.355	0.01046	DUF3169 family protein
ID870_07690		-3.312	0.04086	fructose-6-phosphate aldolase
ID870_07150		-3.286	0.04655	cupin
ID870_04185	essA	-3.249	0.009985	essA
ID870_04945		-3.243	0.00097	DNA/RNA non-specific endonuclease
ID870_03985		-3.209	0.01477	4-oxalocrotonate tautomerase
ID870_05940	fabZ	-3.191	0.004645	fabZ
ID870_04620		-3.074	0.007889	VOC family protein
ID870_05760	uxuA	-3.052	0.03884	uxuA
ID870_08925		-3.05	0.01472	mechanosensitive ion channel family protein
ID870_07380	polA	-3.043	0.003012	polA
ID870_06460	serB	-2.917	0.02354	serB
ID870_02665	fhuB	-2.888	0.02814	iron ABC transporter permease
ID870_07950		-2.846	0.02911	bacteriocin immunity protein
ID870_08375		-2.84	0.0262	NYN domain-containing protein
ID870_00570		-2.814	0.02727	PAS domain-containing protein
ID870_05990		-2.811	0.007054	hypothetical protein
ID870_03010		-2.79	0.03168	HAMP domain-containing histidine kinase
ID870_10190		-2.779	0.03884	bacteriocin immunity protein
ID870_05965		-2.689	0.00482	ABC transporter permease
ID870_07355		-2.659	3.134e-06	HAMP domain-containing histidine kinase
ID870_10290	nrdG	-2.654	0.01374	nrdG
ID870_08015	nagA	-2.637	0.04524	nagA
ID870_02135		-2.604	0.000366	NUDIX domain-containing protein
ID870_01925		-2.587	0.003211	CotH kinase family protein
ID870_02675		-2.534	0.0006844	ABC transporter ATP-binding protein
ID870_09290		-2.422	0.04619	low molecular weight phosphotyrosine protein phosphatase
ID870_06740		-2.409	0.03194	hypothetical protein
ID870_05870		-2.341	0.00999	alpha/beta hydrolase
ID870_03180		-2.298	0.02433	hypothetical protein
ID870_09400	purN	-2.226	0.0152	purN
ID870_06285		-2.208	0.0005966	DNA polymerase
ID870_08945	truA	-2.146	0.009575	truA
ID870_01975		-2.142	0.04423	VOC family protein
ID870_01215	uvrA	-2.056	0.04497	uvrA
ID870_05630		-2.003	0.04932	TIGR03943 family protein
ID870_01765	trkA	-1.942	0.04478	trkA
ID870_04125		-1.679	0.03441	threonine/serine exporter family protein
ID870_01780		-1.436	0.04444	pyridoxal phosphate-dependent aminotransferase
Over-represented
Gene ID	Gene Name	Deseq2 Log FC	Deseq2 adj p value	Function
ID870_00710		1.105	0.03884	HAMP domain-containing histidine kinase
ID870_04405		1.599	0.0001014	UPF0223 family protein
ID870_04285		1.606	0.0028	hypothetical protein
ID870_07695		1.617	0.03427	glycyl radical protein
ID870_04505		1.624	0.006456	ABC transporter permease
ID870_07680	cysK	1.755	0.02075	cysK
ID870_08430		1.756	0.04757	transketolase
ID870_01080		1.836	0.03324	Xaa-Pro dipeptidyl-peptidase
ID870_05600		1.95	0.007796	PspC domain-containing protein
ID870_03045		1.988	0.02727	diacylglycerol kinase family lipid kinase
ID870_03455	arsC	2.026	0.02003	arsC
ID870_07120		2.06	0.001569	TetR/AcrR family transcriptional regulator
ID870_05040		2.061	0.003458	QueT transporter family protein
ID870_07125		2.074	0.001848	cation transporter
ID870_04160		2.079	0.001866	hypothetical protein
ID870_10405		2.14	0.01455	MFS transporter
ID870_10280		2.173	0.04085	Gfo/Idh/MocA family oxidoreductase
ID870_09830		2.198	0.005084	insulinase family protein
ID870_08200		2.223	0.007117	osmoprotectant ABC transporter substrate-bindingprotein
ID870_07555		2.254	0.04383	ribonuclease P
ID870_00130		2.265	0.03756	response regulator transcription factor
ID870_01140		2.357	0.01235	ATP-dependent RecD-like DNA helicase
ID870_04275		2.368	0.03213	cell division protein FtsK
ID870_06260		2.381	0.01046	DNA primase
ID870_10475		2.398	0.004645	rhodanese-like domain-containing protein
ID870_06380	tet(M)	2.407	0.000293	tet(M)
ID870_04305		2.451	0.002663	carbon starvation protein A
ID870_04750	ssrA	2.502	0.0412	transfer-messenger RNA
ID870_05525	lysS	2.527	0.001804	lysS
ID870_08610		2.559	0.00246	DUF1033 family protein
ID870_10520		2.578	0.03698	GNAT family N-acetyltransferase
ID870_07030		2.603	1.377e-05	Gfo/Idh/MocA family oxidoreductase
ID870_03535		2.67	0.03501	glycosyltransferase family 2 protein
ID870_08405		2.687	0.005824	SseB family protein
ID870_04815	cas9	2.696	0.0001752	cas9
ID870_02905		2.707	0.03097	DeoR/GlpR transcriptional regulator
ID870_02890		2.785	0.005824	2-dehydropantoate 2-reductase
ID870_10100		2.803	0.001866	PepSY domain-containing protein
ID870_07010		2.803	0.01709	bacteriocin transport accessory protein
ID870_04550		2.823	0.004906	hypothetical protein
ID870_02290		2.917	0.002243	aminopeptidase
ID870_06360		2.936	0.0005189	YtxH domain-containing protein
ID870_10505		2.944	0.01679	PLDc N-terminal domain-containing protein
ID870_01020		2.946	0.02466	DUF4365 domain-containing protein
ID870_02970	gdhA	2.953	0.007117	gdhA
ID870_01275	nusB	2.988	0.0005005	nusB
ID870_03555	neuB	3.022	0.04452	neuB
ID870_01505		3.043	0.02967	YebC/PmpR family DNA-binding transcriptional regulator
ID870_00840		3.081	2.565e-05	phosphoglycerate kinase
ID870_10205	mutS	3.084	0.04238	mutS
ID870_05010	glgD	3.152	0.04464	glgD
ID870_01805		3.155	0.002968	branched-chain amino acid ABC transporter permease
ID870_05435		3.162	0.004281	OFA family MFS transporter
ID870_02390	asp3	3.213	0.01374	asp3
ID870_00005		3.219	0.03441	hypothetical protein
ID870_01540		3.227	0.01463	zinc-dependent alcohol dehydrogenase family protein
ID870_04925		3.242	0.03884	neutral zinc metallopeptidase
ID870_05970		3.244	0.02134	ABC-2 family transporter protein
ID870_03705		3.245	0.01247	DUF2273 domain-containing protein
ID870_02455		3.245	0.04878	MFS transporter
ID870_07930	proB	3.28	0.04161	proB
ID870_08975		3.331	0.004823	N-acetylmuramoyl-L-alanine amidase
ID870_05190	nrdE	3.353	0.002049	nrdE
ID870_01125	pflB	3.364	0.03213	pflB
ID870_00515		3.375	0.01683	elongation factor Ts
ID870_10115		3.417	0.005793	MerR family transcriptional regulator
ID870_04685		3.43	0.04478	amino acid ABC transporter substrate-binding protein
ID870_03970		3.442	0.0002652	NAD(P)H-dependent oxidoreductase
ID870_08895		3.461	0.008558	dUTP diphosphatase
ID870_09265		3.475	0.0007906	threonine synthase
ID870_07515		3.483	0.007117	hypothetical protein
ID870_02795	rpmA	3.508	0.04332	rpmA
ID870_03725		3.557	0.004675	GntR family transcriptional regulator
ID870_00695		3.557	0.04383	YjiH family protein
ID870_00420		3.625	0.003888	PTS sugar transporter subunit IIA
ID870_06890		3.626	0.04945	UDP-N-acetylmuramoyl-L-alanine--D-glutamate ligase
ID870_06870	ftsZ	3.632	0.01901	ftsZ
ID870_09695	dnaN	3.636	0.01919	dnaN
ID870_03310		3.667	0.02075	cystathionine beta-lyase
ID870_00920		3.674	0.002951	MerR family transcriptional regulator
ID870_02850		3.691	0.001848	KH domain-containing protein
ID870_05910		3.697	0.005551	cylJ protein
ID870_00915		3.721	0.0205	3'-5' exonuclease
ID870_10130		3.753	0.02821	DNA translocase FtsK
ID870_06640	asnS	3.754	0.04238	asnS
ID870_07935		3.779	0.04444	PTS transporter subunit EIIC
ID870_08370		3.782	0.02173	DegV family protein
ID870_08990		3.799	0.03055	sigma-70 family RNA polymerase sigma factor
ID870_04560		3.844	0.04128	hypothetical protein
ID870_01910	brnQ	3.875	0.001456	brnQ
ID870_09945		3.891	0.003954	CopG family transcriptional regulator
ID870_09020		3.894	0.04344	0
ID870_08045		3.908	0.04945	TetR/AcrR family transcriptional regulator
ID870_09450		4.009	0.005636	ribose-phosphate diphosphokinase
ID870_01010	fsa	4.056	0.008901	fsa
ID870_04170		4.059	0.002617	WXG100 family type VII secretion target
ID870_07385		4.117	0.007796	Cof-type HAD-IIB family hydrolase
ID870_05285		4.172	0.03474	glucosamine-6-phosphate deaminase
ID870_02235	secG	4.184	0.002381	secG
ID870_03250		4.216	0.03168	epoxyqueuosine reductase QueH
ID870_07190	nrdI	4.221	0.02638	nrdI
ID870_04680		4.236	0.02032	30S ribosomal protein S20
ID870_05690		4.264	0.00779	amino acid ABC transporter permease
ID870_07185	nrdE	4.265	0.001182	nrdE
ID870_06440		4.274	0.02967	DNA/RNA non-specific endonuclease
ID870_05510		4.292	0.01707	aminoacyl-tRNA deacylase
ID870_09875	mnmA	4.298	0.006544	mnmA
ID870_03525		4.328	0.001225	glycosyl transferase
ID870_00035		4.342	0.02003	#N/A
ID870_08090		4.364	0.01263	hypothetical protein
ID870_10530		4.367	0.002951	DUF2812 domain-containing protein
ID870_06450		4.371	0.006101	YueI family protein
ID870_08035		4.379	0.009985	ABC transporter ATP-binding protein
ID870_07100		4.406	0.03884	type II toxin-antitoxin system RelB/DinJ family antitoxin
ID870_03335		4.454	0.002756	adenine phosphoribosyltransferase
ID870_06830		4.503	0.04862	NUDIX hydrolase
ID870_05520		4.505	0.0127	HAD family hydrolase
ID870_05055		4.524	0.02383	methionyl aminopeptidase
ID870_02435		4.54	0.01534	extracellular solute-binding protein
ID870_04630	gyrA	4.593	0.01472	gyrA
ID870_04800	csn2	4.658	0.003889	csn2
ID870_05380		4.664	0.01855	1-acyl-sn-glycerol-3-phosphate acyltransferase
ID870_10095		4.67	0.04757	response regulator transcription factor
ID870_05925	cylE	4.711	0.0005005	cylE protein
ID870_06465	ezrA	4.716	0.003855	ezrA
ID870_02555		4.753	0.01249	NAD-dependent epimerase/dehydratase family protein
ID870_07230		4.763	0.006943	DUF402 domain-containing protein
ID870_02425		4.773	0.005481	sugar ABC transporter permease
ID870_03540		4.834	0.002217	glycosyltransferase family 2 protein
ID870_01190		4.844	0.005793	30S ribosomal protein S6
ID870_05580		4.946	0.006432	YtxH domain-containing protein
ID870_03825	murB	4.968	0.03431	murB
ID870_08080		4.969	4.733e-05	helix-turn-helix transcriptional regulator
ID870_02200		5.001	0.00785	helix-turn-helix domain-containing protein
ID870_10465		5.035	0.0004888	DNA topology modulation protein
ID870_05440		5.058	0.005636	UDP-N-acetylmuramoyl-tripeptide--D-alanyl-D- alanine ligase
ID870_03385		5.13	0.002304	NUDIX hydrolase
ID870_08415	rpsO	5.207	0.01428	rpsO
ID870_07570	accC	5.214	0.006851	accC
ID870_07050		5.256	0.008166	GNAT family N-acetyltransferase
ID870_03775		5.333	0.006675	BCCT family transporter
ID870_09405		5.348	0.002465	phosphoribosylformylglycinamidine cyclo-ligase
ID870_01460		5.435	0.0005655	nucleotidyltransferase
ID870_04850		5.478	0.00567	phosphoglucosamine mutase
ID870_03155		5.538	0.005983	cell division protein FtsK
ID870_10440		5.74	0.007879	AzlD domain-containing protein
ID870_04520		5.855	0.003374	PASTA domain-containing protein
ID870_06275		6.031	0.02466	DUF2815 family protein
ID870_04260		6.233	0.007532	DUF4176 domain-containing protein
ID870_04045		6.507	0.0009183	ECF transporter S component
ID870_02825		6.599	3.721e-05	carbamoyl phosphate synthase large subunit
ID870_03530		6.645	5.391e-05	glycosyltransferase family 2 protein
ID870_02195	shp2	6.707	0.003357	shp2
ID870_07660	raiA	7.108	0.0007797	raiA
ID870_07340		7.236	0.002574	hypothetical protein
ID870_04015		7.448	5.489e-06	nucleoid-associated protein
ID870_05130		7.47	6.768e-09	methionine adenosyltransferase

## Sheet: LumenD3_fitness
Under-represented
Gene ID	Gene Name	Deseq2 Log FC	Deseq2 adj p value	Function
ID870_06140		-34.65	2.346e-21	hypothetical protein
ID870_09255	rpsJ	-19.45	6.257e-10	rpsJ
ID870_03625		-17.17	1.454e-10	0
ID870_07395	copZ	-16.55	1.313e-08	heavy-metal-associated domain-containing protein
ID870_04960		-15.47	3.797e-06	DUF1146 domain-containing protein
ID870_09925		-14.03	7.012e-08	helix-turn-helix domain-containing protein
ID870_05505		-13.6	1.71e-05	SDR family oxidoreductase
ID870_09990		-12.78	0.0007973	DUF2758 domain-containing protein
ID870_06525		-12.73	2.591e-07	NINE protein
ID870_05310		-12.48	6.257e-10	GntP family permease
ID870_09420		-12.47	1.297e-06	phosphoribosylaminoimidazolesuccinocarboxamide synthase
ID870_01335		-12.43	5.056e-09	aldo/keto reductase
ID870_06770		-12.14	2.518e-16	ArgR family transcriptional regulator
ID870_07635		-10.96	0.006858	0
ID870_00025		-10.72	4.827e-05	hypothetical protein
ID870_06185		-10.56	0.0001544	hypothetical protein
ID870_09355		-10.11	4.51e-19	YhcH/YjgK/YiaL family protein
ID870_02705		-10.04	0.007099	LysM peptidoglycan-binding domain-containing protein
ID870_00635		-9.943	0.001002	LacI family DNA-binding transcriptional regulator
ID870_06210		-9.856	0.0009474	DUF4314 domain-containing protein
ID870_09985		-9.757	0.004209	hypothetical protein
ID870_02305		-9.721	4.878e-07	hypothetical protein
ID870_06745		-9.546	0.007658	HU family DNA-binding protein
ID870_00860		-9.326	0.0005544	CHAP domain-containing protein
ID870_06595		-9.305	0.009253	type B 50S ribosomal protein L31
undefined		-9.273	0.04998	#N/A
ID870_01990		-9.124	3.088e-07	NUDIX hydrolase
ID870_07620		-9.008	0.004927	enoyl-CoA hydratase
ID870_09905		-8.996	0.003168	Veg family protein
ID870_00740		-8.991	0.006764	DUF1310 domain-containing protein
ID870_06215	dcm	-8.878	0.0007027	dcm
ID870_07885		-8.843	5.415e-05	amino acid ABC transporter ATP-binding protein
ID870_04575		-8.768	0.0003985	hypothetical protein
ID870_08005	glyQ	-8.699	2.208e-08	glyQ
ID870_03780		-8.699	5.089e-08	polysaccharide deacetylase family protein
ID870_07150		-8.676	0.0006757	cupin
ID870_08330		-8.608	1.643e-07	replication initiator protein A
ID870_04710	lepB	-8.441	0.02812	lepB
ID870_05775		-8.421	0.002819	FadR family transcriptional regulator
ID870_03655		-8.416	0.00202	LrgB family protein
ID870_06245		-8.404	0.0143	hypothetical protein
ID870_00145		-8.37	0.0004517	endonuclease/exonuclease/phosphatase family protein
ID870_06945	bioB	-8.37	0.003678	bioB
ID870_05940	fabZ	-8.334	3.018e-06	fabZ
ID870_02655		-8.227	0.0006757	DUF1803 domain-containing protein
ID870_08885		-8.193	0.01282	carbonic anhydrase
ID870_08775		-8.047	0.00691	cuticle protein
ID870_09010		-8.045	0.02311	hypothetical protein
ID870_10140		-8.035	0.0009422	sigma-70 family RNA polymerase sigma factor
ID870_00955		-8	0.03132	short-chain dehydrogenase
ID870_03510		-7.913	0.0001585	UDP-N-acetylglucosamine--LPS N-acetylglucosaminetransferase
ID870_05990		-7.905	3.86e-06	hypothetical protein
ID870_04390	truB	-7.884	0.0004517	truB
ID870_05725		-7.876	0.004478	glycosyltransferase
ID870_03590	parE	-7.841	0.003168	parE
ID870_02800		-7.826	0.03249	LysR family transcriptional regulator
ID870_01455		-7.806	0.03274	hypothetical protein
ID870_01975		-7.759	7.15e-06	VOC family protein
ID870_01340	aroE	-7.61	0.0002292	aroE
ID870_08585		-7.568	0.04948	Type II secretory pathway, pseudopilin PulG
ID870_01755	yidD	-7.474	0.04998	yidD
ID870_05880		-7.452	0.0003452	peptidase M13
ID870_05305		-7.422	0.002282	serine hydrolase
ID870_05985		-7.397	0.02435	hypothetical protein
ID870_06625		-7.337	0.04841	OsmC family protein
ID870_05770		-7.207	0.03246	bifunctional 2-keto-4-hydroxyglutarate aldolase/2-keto-3-deoxy-6-phosphogluconate aldolase
ID870_02080	nikC	-7.11	0.009854	ABC transporter permease
ID870_08375		-7.102	0.0001323	NYN domain-containing protein
ID870_02480		-7.054	0.01343	transporter substrate-binding domain-containing protein
ID870_08345		-7.051	0.006764	hypothetical protein
ID870_04670		-7.045	0.002979	class I SAM-dependent methyltransferase
ID870_10160	rpmG	-7.042	0.0287	rpmG
ID870_05205		-7.012	0.0007335	DUF3169 family protein
ID870_02115		-6.93	0.002326	YozE family protein
ID870_00760		-6.891	0.01761	TatD family hydrolase
ID870_07535		-6.863	0.006276	PTS mannose/fructose/sorbose transporter family subunit IID
ID870_03520		-6.861	0.01489	capsular biosynthesis protein CpsH
ID870_04955	murA	-6.856	0.01698	murA
ID870_04275		-6.776	0.0001487	cell division protein FtsK
ID870_00930		-6.749	0.01243	YbaB/EbfC family nucleoid-associated protein
ID870_05630		-6.742	2.475e-05	TIGR03943 family protein
ID870_03985		-6.729	0.005368	4-oxalocrotonate tautomerase
ID870_02010	mtsA	-6.711	7.757e-05	metal ABC transporter substrate-binding protein
ID870_05830		-6.665	0.0001532	DNA/RNA non-specific endonuclease
ID870_10165	rpmF	-6.665	0.01028	rpmF
ID870_02415		-6.653	1.2e-05	8-oxo-dGTP diphosphatase
ID870_03750		-6.593	0.03759	helix-turn-helix transcriptional regulator
ID870_08230		-6.49	5.384e-05	hypothetical protein
ID870_00585		-6.489	0.002672	adenylosuccinate synthase
ID870_04875		-6.423	0.00146	lipoate--protein ligase
ID870_00845		-6.408	0.0001397	aromatic acid exporter family protein
ID870_01665		-6.365	4.95e-05	transporter substrate-binding domain-containing protein
ID870_01435	yqeK	-6.352	0.04371	yqeK
ID870_00265		-6.347	0.0002054	PTS sugar transporter subunit IIA
ID870_02665	fhuB	-6.308	0.002173	iron ABC transporter permease
ID870_05270		-6.298	0.003094	MFS transporter
ID870_04400		-6.285	1.261e-05	Spx/MgsR family RNA polymerase-binding regulatory protein
ID870_06205		-6.278	0.03946	phage terminase small subunit P27 family
ID870_05590		-6.266	0.002034	prolipoprotein diacylglyceryl transferase
ID870_02090	nikE	-6.234	0.007512	ABC transporter ATP-binding protein
ID870_00755		-6.225	0.003295	hypothetical protein
ID870_06020	srtC1	-6.085	0.002326	srtC1
ID870_06880		-6.049	1.2e-05	FtsQ-type POTRA domain-containing protein
ID870_06090		-6.034	0.002902	hypothetical protein
ID870_02630		-6.02	0.0006061	TIGR01212 family radical SAM protein
ID870_10270	nrdD	-5.977	0.007507	nrdD
ID870_02135		-5.947	1.178e-06	NUDIX domain-containing protein
ID870_03145		-5.947	0.0009203	hypothetical protein
ID870_02810		-5.885	0.001542	RluA family pseudouridine synthase
ID870_03165		-5.86	0.0209	replication protein
ID870_07920	rsmH	-5.848	0.04289	rsmH
ID870_03260		-5.835	0.00686	glycerophosphodiester phosphodiesterase
ID870_06425		-5.779	0.01618	LCP family protein
ID870_03350		-5.776	0.002308	Nif3-like dinuclear metal center hexameric protein
ID870_08000		-5.772	0.02399	NAD(P)H-dependent oxidoreductase
ID870_04650		-5.642	1.234e-06	ABC transporter permease
ID870_00800		-5.605	3.54e-07	DNA recombination protein RmuC
ID870_01040		-5.574	5.415e-05	prenyltransferase
ID870_01305	secA	-5.569	0.03994	secA
ID870_06000		-5.543	0.001097	prealbumin-like fold domain-containing protein
ID870_08525		-5.524	0.001867	thioredoxin family protein
ID870_02045		-5.515	0.02297	LysR family transcriptional regulator
ID870_02150		-5.504	0.04998	diacylglycerol kinase family protein
ID870_08395		-5.418	0.04154	lipoprotein
ID870_00455		-5.395	0.0004309	peptide deformylase
ID870_01500	dhaQ	-5.385	0.01282	dhaQ
ID870_05620		-5.377	0.02191	ABC transporter ATP-binding protein
ID870_03180		-5.357	0.0006564	hypothetical protein
ID870_01765	trkA	-5.356	0.0001873	trkA
ID870_00890		-5.337	0.03315	aminotransferase class V-fold PLP-dependent enzyme
ID870_02675		-5.254	7.874e-06	ABC transporter ATP-binding protein
ID870_07000		-5.212	0.04925	hypothetical protein
ID870_01725		-5.19	0.01392	metallophosphoesterase
ID870_05860		-5.179	9.725e-06	alpha/beta hydrolase
ID870_02830		-5.157	0.002326	efflux RND transporter periplasmic adaptor subunit
ID870_10120		-5.136	0.04163	replication protein
ID870_01795		-5.135	0.001248	DUF2129 domain-containing protein
ID870_00855	glnA	-5.106	0.001727	glnA
ID870_03500		-4.922	0.000973	tyrosine-protein kinase
ID870_06615		-4.915	0.004992	YvcK family protein
ID870_00685		-4.886	0.0472	glycine betaine/L-proline ABC transporter ATP-binding protein
ID870_01925		-4.708	0.0009454	CotH kinase family protein
ID870_04625		-4.691	0.003728	class A sortase
ID870_04585		-4.684	0.04163	cell division protein FtsK
ID870_00100		-4.629	0.03435	AAA family ATPase
ID870_05555		-4.625	0.0002382	hypothetical protein
ID870_01310		-4.591	0.0479	3-deoxy-7-phosphoheptulonate synthase
ID870_01885		-4.508	0.0001285	alpha/beta hydrolase
ID870_00750		-4.47	0.03481	hypothetical protein
ID870_07170		-4.382	0.002979	AraC family transcriptional regulator
ID870_05530		-4.371	0.03058	6,7-dimethyl-8-ribityllumazine synthase
ID870_02815	pyrR	-4.353	0.03477	pyrR
ID870_06285		-4.345	4.629e-05	DNA polymerase
ID870_03135		-4.335	0.01562	hypothetical protein
ID870_08340		-4.283	0.02355	DNA-binding protein
ID870_06460	serB	-4.267	0.04361	serB
ID870_01745		-4.252	0.018	segregation/condensation protein B
ID870_03560	neuC	-4.214	0.001314	neuC
ID870_01430		-4.172	0.02364	nicotinate-nucleotide adenylyltransferase
ID870_01215	uvrA	-4.007	0.0073	uvrA
ID870_03715		-3.977	0.002877	CsbD family protein
ID870_09800	guaB	-3.894	0.002172	guaB
ID870_06650		-3.876	0.007409	bifunctional DnaQ family exonuclease/ATP-dependent helicase
ID870_04160		-3.848	0.007821	hypothetical protein
ID870_01440		-3.81	7.366e-05	cysteine hydrolase
ID870_05100		-3.706	0.009183	ATP-binding cassette domain-containing protein
ID870_01065	cydC	-3.649	0.01629	cydC
ID870_07060		-3.641	0.01562	hypothetical protein
ID870_00340		-3.64	0.00607	2-hydroxycarboxylate transporter family protein
ID870_07080		-3.636	0.01196	tyrosine-type recombinase/integrase
ID870_02035	pabB	-3.618	0.006417	pabB
ID870_03390		-3.6	0.0267	AI-2E family transporter
ID870_02600	pilB	-3.572	0.0143	pilB
ID870_02990		-3.513	0.02423	ABC transporter ATP-binding protein
ID870_02725	rplT	-3.507	0.033	rplT
ID870_06290		-3.323	0.01275	hypothetical protein
ID870_01290		-3.294	0.004119	PTS glucose transporter subunit IIA
ID870_00115	pstA	-3.274	0.004587	pstA
ID870_07965		-3.232	0.0303	NAD(P)/FAD-dependent oxidoreductase
ID870_05200	thiT	-3.09	0.006317	thiT
ID870_07280		-3.066	0.01109	membrane protein insertase YidC
ID870_08720	sufB	-3.044	0.01629	sufB
ID870_01045		-3.042	0.001973	NAD(P)/FAD-dependent oxidoreductase
ID870_07525	manX	-3.013	0.03274	manX
ID870_01820		-2.917	0.02832	ABC transporter ATP-binding protein
ID870_08810		-2.916	0.01874	fructose-bisphosphate aldolase
ID870_03465		-2.912	0.03759	chloride channel protein
ID870_08945	truA	-2.888	0.04546	truA
ID870_06635		-2.759	0.042	ECF transporter S component
ID870_02450	glgP	-2.648	0.03234	glgP
ID870_07115		-2.486	0.02919	YSIRK-targeted surface antigen transcriptional regulator
ID870_04450		-1.785	0.02925	M1 family metallopeptidase
Over-represented
Gene ID	Gene Name	Deseq2 Log FC	Deseq2 adj p value	Function
ID870_08760		2.078	0.007222	DUF2207 domain-containing protein
ID870_06720		2.155	0.02133	aminoacyltransferase
ID870_04505		2.39	0.01066	ABC transporter permease
ID870_05040		2.395	0.04104	QueT transporter family protein
ID870_06600	adcA	2.555	0.003052	zinc ABC transporter substrate-binding protein AdcA
ID870_06910		2.586	0.04361	ROK family glucokinase
ID870_02125		2.603	0.03994	PhoH family protein
ID870_09665	mfd	2.759	0.03266	mfd
ID870_00140		2.812	0.007821	PTS transporter subunit EIIC
ID870_01855	serC	2.852	0.0007335	serC
ID870_10420		2.863	0.0449	HAMP domain-containing histidine kinase
ID870_10475		2.864	0.04948	rhodanese-like domain-containing protein
ID870_00670		2.988	0.008327	transcription antiterminator
ID870_03330		3.023	0.01361	GBS Bsp-like repeat-containing protein
ID870_00315	ugpC	3.06	0.0287	ugpC
ID870_02735		3.093	0.04559	class I SAM-dependent rRNA methyltransferase
ID870_06915		3.174	0.007134	YqgQ family protein
ID870_00970		3.179	1.15e-05	LysR family transcriptional regulator
ID870_05485	pepF	3.211	0.01856	pepF
ID870_03935		3.28	0.007101	KUP/HAK/KT family potassium transporter
ID870_00130		3.287	0.04913	response regulator transcription factor
ID870_04285		3.363	2.838e-05	hypothetical protein
ID870_07125		3.403	0.0007973	cation transporter
ID870_06630		3.482	0.002979	nucleoside hydrolase
ID870_05600		3.533	0.00136	PspC domain-containing protein
ID870_05290		3.559	0.000278	VIT family protein
ID870_05525	lysS	3.589	0.005853	lysS
ID870_09805		3.673	0.003315	helix-turn-helix transcriptional regulator
ID870_04215		3.701	0.02384	hypothetical protein
ID870_08405		3.728	0.01607	SseB family protein
ID870_04550		3.817	0.01811	hypothetical protein
ID870_01445	rsfS	3.861	0.04104	rsfS
ID870_10210		3.87	0.01847	cold-shock protein
ID870_07695		3.879	0.000357	glycyl radical protein
ID870_09830		3.882	0.001048	insulinase family protein
ID870_04405		3.901	3.485e-10	UPF0223 family protein
ID870_07350		3.917	0.0004014	DUF975 family protein
ID870_00710		3.933	7.012e-08	HAMP domain-containing histidine kinase
ID870_04750	ssrA	3.95	0.03069	transfer-messenger RNA
ID870_03485		3.952	0.01943	LCP family protein
ID870_00680		3.955	0.02437	phosphoketolase family protein
ID870_02770		4.016	0.02236	cysteine desulfurase
ID870_01555		4.022	0.0007946	ECF-type riboflavin transporter substrate-binding protein
ID870_06765	recN	4.032	0.00023	recN
ID870_01230		4.079	0.04735	aminopeptidase P family protein
ID870_00535		4.117	0.03333	N-acetyltransferase
ID870_08490		4.153	0.04361	CidA/LrgA family protein
ID870_07120		4.184	1.963e-05	TetR/AcrR family transcriptional regulator
ID870_05535		4.262	0.003757	bifunctional 3,4-dihydroxy-2-butanone-4-phosphate synthase/GTP cyclohydrolase II
ID870_05155	udk	4.308	0.006276	udk
ID870_00840		4.325	0.0004006	phosphoglycerate kinase
ID870_08615	rpoC	4.344	0.04546	rpoC
ID870_05910		4.367	0.04925	cylJ protein
ID870_02925		4.369	0.04608	hypothetical protein
ID870_09660		4.391	0.0142	RNA-binding S4 domain-containing protein
ID870_05970		4.407	0.04728	ABC-2 family transporter protein
ID870_08460		4.496	0.0007967	ABC transporter ATP-binding protein
ID870_06235		4.523	0.02434	methionine adenosyltransferase
ID870_07775		4.544	0.0283	primosomal protein N'
ID870_04200	essC	4.564	0.01618	essC
ID870_07300		4.582	0.001237	BMP family protein
ID870_04815	cas9	4.602	3.519e-05	cas9
ID870_05980		4.62	3.327e-05	serine hydrolase
ID870_00200		4.672	0.04059	PTS mannose/fructose/sorbose transporter family subunit IID
ID870_06030		4.719	4.247e-06	SpaH/EbpB family LPXTG-anchored major pilin
ID870_01735	xerD	4.77	0.03454	xerD
ID870_07330		4.79	5.592e-05	MBL fold metallo-hydrolase
ID870_04615		4.819	0.006289	DUF1002 domain-containing protein
ID870_10170		4.843	0.005288	histidine--tRNA ligase
ID870_07680	cysK	4.851	7.15e-06	cysK
ID870_03455	arsC	4.855	0.0001172	arsC
ID870_00195		4.856	0.03994	PTS mannose/fructose/sorbose/N-acetylgalactosamine transporter subunit IIC
ID870_07930	proB	4.908	0.04371	proB
ID870_04590		4.935	0.02107	hypothetical protein
ID870_07765	rsmB	4.943	3.569e-05	rsmB
ID870_03800		4.952	0.0479	bifunctional folylpolyglutamate synthase/dihydrofolate synthase
ID870_04930		5.01	0.02661	phenylalanine--tRNA ligase subunit beta
ID870_01180		5.016	0.02361	helix-turn-helix transcriptional regulator
ID870_06195		5.022	0.03117	type II toxin-antitoxin system Phd/YefM family antitoxin
ID870_06380	tet(M)	5.04	4.993e-07	tet(M)
ID870_05325		5.057	0.04231	glycoside hydrolase family 1 protein
ID870_02970	gdhA	5.082	0.003168	gdhA
ID870_03890		5.084	0.004374	DUF1831 domain-containing protein
ID870_01140		5.106	0.0003356	ATP-dependent RecD-like DNA helicase
ID870_07480		5.136	0.02502	HIT family protein
ID870_07900		5.146	0.01387	DEAD/DEAH box helicase
ID870_06825		5.176	5.056e-09	AAA family ATPase
ID870_03400	alsS	5.19	0.03249	alsS
ID870_03515		5.197	0.007658	multidrug MFS transporter
ID870_05895		5.202	0.04104	hypothetical protein
ID870_03970		5.219	0.0003971	NAD(P)H-dependent oxidoreductase
ID870_06365		5.22	0.0449	bifunctional lysozyme/C40 family peptidase
ID870_04305		5.224	2.475e-05	carbon starvation protein A
ID870_03950	guaC	5.258	0.01196	guaC
ID870_00770		5.295	0.02384	HIT family protein
ID870_08080		5.305	0.02031	helix-turn-helix transcriptional regulator
ID870_06500		5.333	0.03994	HAMP domain-containing histidine kinase
ID870_10295	yaaA	5.336	0.01274	yaaA
ID870_06885		5.395	0.04254	UDP-N-acetylglucosamine--N-acetylmuramyl- (pentapeptide) pyrophosphoryl-undecaprenol N-acetylglucosamine transferase
ID870_01105		5.414	2.375e-06	sulfite exporter TauE/SafE family protein
ID870_05740		5.416	4.349e-07	aminopeptidase P family protein
ID870_03045		5.422	2.134e-05	diacylglycerol kinase family lipid kinase
ID870_07810		5.422	0.02693	ABC transporter ATP-binding protein
ID870_01720		5.434	0.02297	nucleoside-triphosphate diphosphatase
ID870_07030		5.453	3.586e-09	Gfo/Idh/MocA family oxidoreductase
ID870_03335		5.459	0.03118	adenine phosphoribosyltransferase
ID870_05070		5.479	0.009828	UDP-N-acetylglucosamine 1-carboxyvinyltransferase
ID870_07450	trmB	5.495	0.0005544	trmB
ID870_02625		5.523	0.03889	phosphatase PAP2 family protein
ID870_07515		5.525	0.008634	hypothetical protein
ID870_04355	topA	5.528	0.001597	topA
ID870_01055	cydB	5.563	0.003649	cydB
ID870_02945		5.577	0.0008918	ABC-F family ATP-binding cassette domain-containing protein
ID870_08970	hrcA	5.584	0.0267	hrcA
ID870_01020		5.628	0.00334	DUF4365 domain-containing protein
ID870_03140		5.697	0.02454	hypothetical protein
ID870_00695		5.735	0.03058	YjiH family protein
ID870_08370		5.753	0.02964	DegV family protein
ID870_08285		5.78	0.0184	helix-turn-helix domain-containing protein
ID870_10290	nrdG	5.789	0.02593	nrdG
ID870_06890		5.832	0.04432	UDP-N-acetylmuramoyl-L-alanine--D-glutamate ligase
ID870_08975		5.833	0.002026	N-acetylmuramoyl-L-alanine amidase
ID870_01515		5.86	5.549e-08	amino acid ABC transporter substrate-binding protein
ID870_00610		5.897	0.01432	PTS sugar transporter subunit IIA
ID870_06385		5.903	0.01471	cysteine-rich KTR domain-containing protein
ID870_07460		5.904	0.03684	ABC transporter permease
ID870_08280		5.91	0.01903	Rep protein
ID870_10330	groL	5.913	0.00911	groL
ID870_02260	gloA	5.913	0.02521	gloA
ID870_10405		5.918	2.505e-06	MFS transporter
ID870_01895		5.919	0.001151	DUF1275 domain-containing protein
ID870_06560		5.935	0.04998	0
ID870_04415		5.981	0.01122	RsmF rRNA methyltransferase first C-terminal domain-containing protein
ID870_04540		5.993	0.005595	GntR family transcriptional regulator
ID870_08200		6.009	5.053e-07	osmoprotectant ABC transporter substrate-bindingprotein
ID870_07610		6.015	0.02504	ketoacyl-ACP synthase III
ID870_05925	cylE	6.038	0.005081	cylE protein
ID870_08530		6.059	0.008327	DUF4651 domain-containing protein
ID870_09000		6.081	0.0001323	nucleotidyltransferase family protein
ID870_00345		6.089	0.01298	NADP-dependent malic enzyme
ID870_09875	mnmA	6.09	0.01737	mnmA
ID870_09415		6.097	0.03759	phosphoribosylformylglycinamidine synthase
ID870_08990		6.103	0.02548	sigma-70 family RNA polymerase sigma factor
ID870_01805		6.113	0.0003452	branched-chain amino acid ABC transporter permease
ID870_06570		6.204	0.001773	voltage-gated chloride channel family protein
ID870_03425		6.21	0.04546	ATP-binding cassette domain-containing protein
ID870_02130		6.239	6.223e-10	DUF4037 domain-containing protein
ID870_06780		6.261	0.01158	polyprenyl synthetase family protein
ID870_01850		6.292	0.01306	copper homeostasis protein CutC
ID870_07940		6.309	0.006941	ABC transporter permease
ID870_05825		6.347	0.01808	VTT domain-containing protein
ID870_03745		6.493	0.02384	DUF3278 domain-containing protein
ID870_05560		6.602	0.0205	YdbC family protein
ID870_02885		6.607	0.001762	PTS transporter subunit IIC
ID870_10050	mprF	6.614	0.00608	mprF
ID870_01385		6.635	0.02023	kinase/pyrophosphorylase
ID870_05405		6.647	0.02502	ABC transporter permease
ID870_00005		6.649	0.006094	hypothetical protein
ID870_00035		6.67	0.02434	#N/A
ID870_07095		6.699	0.02112	toxin-antitoxin system, toxin component, MazF family protein
ID870_07705		6.708	0.01377	PTS sugar transporter subunit IIB
ID870_10125		6.728	0.0005337	hypothetical protein
ID870_00745		6.758	0.0003898	DUF2974 domain-containing protein
ID870_02980		6.77	0.002326	bifunctional metallophosphatase/5'-nucleotidase
ID870_06325		6.788	0.002314	DNA translocase FtsK
ID870_05415		6.788	0.00432	PH domain-containing protein
ID870_00410	dhuI	6.844	0.008354	dhuI
ID870_08715		6.898	0.0004248	D-alanyl-D-alanine carboxypeptidase
ID870_03210	phtE	6.908	0.0195	pneumococcal-type histidine triad protein
ID870_00920		6.932	0.0003452	MerR family transcriptional regulator
ID870_07185	nrdE	6.943	0.0007973	nrdE
ID870_04210		6.947	0.01473	hypothetical protein
ID870_06655		6.982	0.001577	(S)-acetoin forming diacetyl reductase
ID870_07975	glpO	6.991	0.005031	glpO
ID870_04230		6.996	0.01349	hypothetical protein
ID870_05580		7.02	0.02428	YtxH domain-containing protein
ID870_03395		7.038	0.007894	hypothetical protein
ID870_05905		7.059	0.04154	CylK protein
ID870_05340		7.064	0.002902	superoxide dismutase
ID870_03490		7.077	0.02361	tyrosine-protein phosphatase CpsB
ID870_08095		7.089	0.03347	hypothetical protein
ID870_00420		7.12	0.0001778	PTS sugar transporter subunit IIA
ID870_01540		7.141	0.0004684	zinc-dependent alcohol dehydrogenase family protein
ID870_08090		7.145	0.01549	hypothetical protein
ID870_02390	asp3	7.148	0.0001873	asp3
ID870_06060		7.15	0.033	YSIRK-type signal peptide-containing protein
ID870_06400		7.172	5.774e-05	helix-turn-helix domain-containing protein
ID870_08205		7.224	0.001454	ABC transporter permease
ID870_07195	nrdF	7.284	0.0007439	nrdF
ID870_08895		7.287	0.001964	dUTP diphosphatase
ID870_10520		7.342	9.48e-05	GNAT family N-acetyltransferase
ID870_08485	lrgB	7.359	2.074e-05	lrgB
ID870_05510		7.363	0.00739	aminoacyl-tRNA deacylase
ID870_10455		7.367	0.000447	DUF1003 domain-containing protein
ID870_04610		7.374	0.01023	cation:proton antiporter
ID870_02220		7.426	0.0001532	hypothetical protein
ID870_02265		7.523	0.01663	NAD(P)H-dependent oxidoreductase
ID870_04640		7.537	0.001762	FAD-dependent oxidoreductase
ID870_00245		7.55	0.0005544	D-tyrosyl-tRNA(Tyr) deacylase
ID870_03880	radC	7.554	0.007409	radC
ID870_02425		7.559	0.005386	sugar ABC transporter permease
ID870_09950		7.622	0.0001669	hypothetical protein
ID870_01970		7.636	0.0007769	Gfo/Idh/MocA family oxidoreductase
ID870_05380		7.71	0.02086	1-acyl-sn-glycerol-3-phosphate acyltransferase
ID870_05130		7.723	0.001133	methionine adenosyltransferase
ID870_04800	csn2	7.788	0.003261	csn2
ID870_05680		7.82	0.003797	amino acid ABC transporter ATP-binding protein
ID870_00825	fusA	7.851	0.009253	fusA
ID870_02820		7.884	0.003315	carbamoyl phosphate synthase small subunit
ID870_06310		7.894	0.004119	TetR/AcrR family transcriptional regulator
ID870_04940	pheS	7.931	0.01343	pheS
ID870_04310		7.959	8.932e-05	L,D-transpeptidase
ID870_02730		7.972	1.71e-05	LTA synthase family protein
ID870_04520		7.976	0.01535	PASTA domain-containing protein
ID870_01910	brnQ	8.026	1.2e-05	brnQ
ID870_05250		8.036	0.00323	O-methyltransferase
ID870_04680		8.044	0.003441	30S ribosomal protein S20
ID870_03250		8.078	0.006276	epoxyqueuosine reductase QueH
ID870_05750		8.156	0.004119	HAD family hydrolase
ID870_05780	uidA	8.189	0.0001805	uidA
ID870_04895		8.201	0.005922	thiamine pyrophosphate-dependent dehydrogenase E1 component subunit alpha
ID870_07385		8.202	0.0005985	Cof-type HAD-IIB family hydrolase
ID870_04725		8.222	0.0005252	DNA polymerase III subunit alpha
ID870_10285		8.334	0.0008839	GNAT family N-acetyltransferase
ID870_03405	budA	8.376	0.001788	budA
ID870_09265		8.401	5.089e-08	threonine synthase
ID870_06860		8.404	0.01044	cell division protein SepF
ID870_04910		8.542	0.0001969	magnesium transporter CorA family protein
ID870_02455		8.554	0.0002292	MFS transporter
ID870_07295	galU	8.561	0.004277	galU
ID870_05735	ccpA	8.574	0.0002121	ccpA
ID870_07140		8.587	0.00607	MerR family transcriptional regulator
ID870_02650		8.756	0.0009248	manganese-dependent inorganic pyrophosphatase
ID870_10365		8.786	2.966e-07	hypothetical protein
ID870_05350		8.811	0.0001043	class I SAM-dependent methyltransferase
ID870_04500		8.827	0.01158	response regulator transcription factor
ID870_05090	tenA	8.828	0.0163	tenA
ID870_02525		8.836	0.007399	glycosyltransferase family 2 protein
ID870_01225		8.889	0.001541	DUF4811 domain-containing protein
ID870_07675		8.894	0.0002731	YigZ family protein
ID870_01275	nusB	8.908	1.096e-12	nusB
ID870_00285	lacA	8.959	0.02702	lacA
ID870_04840		8.986	0.001727	hypothetical protein
ID870_08875		9.019	0.0005156	glutamate--tRNA ligase
ID870_05920		9.053	0.01635	aminomethyltransferase family protein
ID870_03775		9.056	0.003315	BCCT family transporter
ID870_10360		9.079	0.0002193	phosphopentomutase
ID870_03295		9.117	0.002877	DUF3042 family protein
ID870_09695	dnaN	9.167	0.0001669	dnaN
ID870_02280		9.187	2.34e-05	amidase
ID870_01680		9.187	0.03304	acylphosphatase
ID870_06580		9.217	0.007512	flavodoxin
ID870_05095		9.221	0.002394	ABC transporter
ID870_04050	coaC	9.232	0.005386	coaC
ID870_08590		9.243	0.0114	type II secretion system protein
ID870_01250		9.384	0.0006277	hypothetical protein
ID870_05240		9.418	0.003017	LURP-one-related family protein
ID870_04320		9.432	0.001237	ribonuclease HII
ID870_00990		9.482	0.003315	PTS fructose transporter subunit IIB
ID870_03375	hylB	9.531	3.14e-07	hylB
ID870_00650		9.563	0.0004819	PTS galactitol transporter subunit IIC
ID870_05565		9.572	0.0004819	U32 family peptidase
ID870_07795		9.598	0.008254	response regulator transcription factor
ID870_00935		9.69	0.0002053	GNAT family N-acetyltransferase
ID870_08225		9.742	0.0002764	hypothetical protein
ID870_00095		9.752	0.001913	16S rRNA (uracil(1498)-N(3))-methyltransferase
ID870_04950		9.755	0.0006214	DNA-directed RNA polymerase subunit beta
ID870_02275		9.796	0.0007973	rRNA pseudouridine synthase
ID870_06225		9.853	0.0003356	helix-turn-helix domain-containing protein
ID870_04030		9.896	0.000973	ABC transporter ATP-binding protein
ID870_00435		9.969	0.0008351	PTS mannose/fructose/sorbose/N-acetylgalactosamine transporter subunit IIC
ID870_08440		10.01	1.2e-05	PTS sugar transporter subunit IIB
ID870_07615		10.02	2.64e-05	MarR family transcriptional regulator
ID870_06170		10.02	0.002707	phage major capsid protein
ID870_08335		10.16	0.003168	hypothetical protein
ID870_06015	srtC2	10.33	0.0004779	srtC2
ID870_05960		10.37	0.002485	cylX protein
ID870_10095		10.51	0.001762	response regulator transcription factor
ID870_09945		10.52	9.684e-08	CopG family transcriptional regulator
ID870_00880	rimI	10.55	2.64e-05	rimI
ID870_08105		10.57	0.0006305	hypothetical protein
ID870_05440		10.59	0.0001688	UDP-N-acetylmuramoyl-tripeptide--D-alanyl-D- alanine ligase
ID870_06660		10.6	0.001329	MBL fold metallo-hydrolase
ID870_09405		10.64	0.0001669	phosphoribosylformylglycinamidine cyclo-ligase
ID870_01460		10.78	2.597e-05	nucleotidyltransferase
ID870_02085	nikD	10.8	3.862e-06	ABC transporter ATP-binding protein
ID870_04245		10.87	0.002789	hypothetical protein
ID870_00160		10.89	0.008254	ABC transporter ATP-binding protein
ID870_05255		10.97	0.0002334	HAD hydrolase-like protein
ID870_04925		11.02	3.776e-06	neutral zinc metallopeptidase
ID870_02435		11.07	0.0001129	extracellular solute-binding protein
ID870_10495		11.38	0.0003158	phosphatase PAP2 family protein
ID870_04850		11.55	0.0001887	phosphoglucosamine mutase
ID870_07400		11.63	0.000179	copper-translocating P-type ATPase
ID870_03385		11.75	1.739e-05	NUDIX hydrolase
ID870_04045		11.81	0.0002292	ECF transporter S component
ID870_07100		12.25	0.0001532	type II toxin-antitoxin system RelB/DinJ family antitoxin
ID870_04015		12.28	1.971e-06	nucleoid-associated protein
ID870_02850		12.61	1.313e-08	KH domain-containing protein
ID870_06265		12.61	0.004733	hypothetical protein
ID870_00730	dltC	12.82	0.0005578	dltC
ID870_04280		12.86	6.583e-06	hypothetical protein
ID870_01190		13.09	8.594e-06	30S ribosomal protein S6
ID870_03885		13.24	4.878e-07	redox-sensing transcriptional repressor Rex
ID870_04145		14.41	7.15e-06	aspartate carbamoyltransferase catalytic subunit
ID870_05375		14.87	8.53e-05	helix-hairpin-helix domain-containing protein
ID870_00960		15.1	0.0004726	SDR family NAD(P)-dependent oxidoreductase
ID870_10030		15.26	5.089e-08	TetR/AcrR family transcriptional regulator C-terminal domain-containing protein

## Sheet: Vagina_fitness
Under-represented
Gene ID	Gene Name	Deseq2 Log FC	Deseq2 adj p value	Function
ID870_06215	dcm	-42.99	5.432e-55	dcm
ID870_02115		-41.17	4.957e-72	YozE family protein
ID870_08775		-41.1	2.616e-49	cuticle protein
ID870_10165	rpmF	-40.93	7.804e-66	rpmF
ID870_08900		-40.45	6.875e-36	0
ID870_09255	rpsJ	-39.37	4.492e-37	rpsJ
ID870_02860		-39.25	2.916e-52	#N/A
ID870_08345		-37.89	5.612e-48	hypothetical protein
ID870_09420		-37.71	2.357e-43	phosphoribosylaminoimidazolesuccinocarboxamide synthase
ID870_03625		-37.23	7.808e-40	0
ID870_00025		-34.9	2.26e-33	hypothetical protein
ID870_01945		-31.9	2.763e-32	hypothetical protein
ID870_09925		-31.79	4.507e-37	helix-turn-helix domain-containing protein
ID870_08885		-30.34	2.544e-24	carbonic anhydrase
ID870_02705		-29.32	2.115e-14	LysM peptidoglycan-binding domain-containing protein
ID870_08050		-27.97	9.711e-20	lipoprotein
ID870_00765	rnmV	-26.87	1.334e-13	rnmV
ID870_05220		-25.02	1e-14	hypothetical protein
ID870_06745		-24.86	8.852e-12	HU family DNA-binding protein
ID870_09760	arcC	-22.86	2.37e-15	arcC
ID870_08395		-22.57	4.298e-17	lipoprotein
ID870_01145	lepB	-22.28	2.366e-10	lepB
ID870_01335		-19.27	4.079e-14	aldo/keto reductase
ID870_07395	copZ	-18.27	2.013e-09	heavy-metal-associated domain-containing protein
ID870_06770		-18.06	1.337e-21	ArgR family transcriptional regulator
ID870_04265		-17.99	5.91e-07	hypothetical protein
ID870_04960		-17.44	9.961e-07	DUF1146 domain-containing protein
ID870_05505		-17.27	8.616e-07	SDR family oxidoreductase
ID870_06525		-17.02	2.013e-09	NINE protein
ID870_10485		-16.85	1.641e-06	TIGR00730 family Rossman fold protein
ID870_06185		-16.77	2.781e-07	hypothetical protein
ID870_09020		-15.84	9.417e-05	0
ID870_04210		-14.81	9.253e-07	hypothetical protein
ID870_05310		-14.67	1.222e-10	GntP family permease
ID870_09985		-14.32	0.0001782	hypothetical protein
ID870_03510		-13.76	3.338e-08	UDP-N-acetylglucosamine--LPS N-acetylglucosaminetransferase
ID870_09990		-13.72	0.0007921	DUF2758 domain-containing protein
ID870_04575		-13.71	1.081e-06	hypothetical protein
ID870_00860		-13.64	6.665e-06	CHAP domain-containing protein
ID870_00045		-13.37	0.0007608	GNAT family N-acetyltransferase
ID870_03655		-13.29	3.381e-05	LrgB family protein
ID870_06945	bioB	-13.26	7.308e-05	bioB
ID870_09355		-12.89	5.046e-22	YhcH/YjgK/YiaL family protein
ID870_07885		-12.51	1.142e-06	amino acid ABC transporter ATP-binding protein
ID870_06530		-12.51	0.0001368	IS3 family transposase
ID870_06425		-12.14	2.596e-06	LCP family protein
ID870_05630		-11.89	8.687e-09	TIGR03943 family protein
ID870_06140		-11.89	0.00737	hypothetical protein
ID870_00760		-11.77	0.0001223	TatD family hydrolase
ID870_06210		-11.71	0.0007877	DUF4314 domain-containing protein
ID870_03780		-11.53	9.628e-10	polysaccharide deacetylase family protein
ID870_07150		-11.51	2.367e-05	cupin
ID870_07635		-11.49	0.01006	0
ID870_04700		-11.42	0.0002208	alkylphosphonate utilization protein
ID870_00635		-11.33	0.0006961	LacI family DNA-binding transcriptional regulator
ID870_07140		-11.26	0.001807	MerR family transcriptional regulator
ID870_00065		-11.22	1.657e-06	RNA-binding protein
ID870_02655		-11.22	0.000174	DUF1803 domain-containing protein
ID870_09010		-11.22	0.004082	hypothetical protein
ID870_00145		-11.04	3.737e-05	endonuclease/exonuclease/phosphatase family protein
ID870_00930		-11.02	0.0001637	YbaB/EbfC family nucleoid-associated protein
ID870_08005	glyQ	-10.95	1.074e-09	glyQ
ID870_03590	parE	-10.94	0.0003774	parE
ID870_05775		-10.78	0.0001304	FadR family transcriptional regulator
ID870_06245		-10.72	0.007921	hypothetical protein
ID870_07305		-10.7	0.0002577	rhomboid family intramembrane serine protease
ID870_02480		-10.51	0.001012	transporter substrate-binding domain-containing protein
ID870_00755		-10.48	2.015e-05	hypothetical protein
ID870_03145		-10.47	9.968e-07	hypothetical protein
ID870_02010	mtsA	-10.29	3.185e-07	metal ABC transporter substrate-binding protein
ID870_05965		-10.28	5.774e-07	ABC transporter permease
ID870_02965		-10.25	0.01797	DUF308 domain-containing protein
ID870_01755	yidD	-10.22	0.01932	yidD
ID870_09730		-10.18	0.04874	0
ID870_05305		-10.17	0.0002503	serine hydrolase
ID870_02080	nikC	-10.16	0.0008445	ABC transporter permease
ID870_02305		-10.15	8.549e-07	hypothetical protein
ID870_00800		-10.13	8.788e-14	DNA recombination protein RmuC
ID870_07805		-10.09	4.384e-06	ABC transporter permease
ID870_06120		-10.08	0.003045	hypothetical protein
ID870_01435	yqeK	-10.04	0.004425	yqeK
ID870_03750		-9.99	0.004199	helix-turn-helix transcriptional regulator
ID870_08330		-9.987	3.538e-08	replication initiator protein A
ID870_06020	srtC1	-9.966	4.298e-05	srtC1
ID870_01795		-9.959	9.208e-07	DUF2129 domain-containing protein
ID870_05725		-9.949	0.003221	glycosyltransferase
ID870_01340	aroE	-9.909	2.848e-05	aroE
ID870_06275		-9.899	0.04881	DUF2815 family protein
ID870_06625		-9.863	0.0154	OsmC family protein
ID870_04390	truB	-9.837	0.0001334	truB
ID870_10140		-9.834	0.0001808	sigma-70 family RNA polymerase sigma factor
ID870_04955	murA	-9.773	0.002004	murA
ID870_08400	cysE	-9.628	0.006993	cysE
ID870_09905		-9.573	0.004132	Veg family protein
ID870_10120		-9.572	0.0002719	replication protein
ID870_08585		-9.512	0.03618	Type II secretory pathway, pseudopilin PulG
ID870_06880		-9.436	2.685e-08	FtsQ-type POTRA domain-containing protein
ID870_00990		-9.434	0.01333	PTS fructose transporter subunit IIB
ID870_04950		-9.284	0.01	DNA-directed RNA polymerase subunit beta
ID870_07170		-9.283	2.402e-09	AraC family transcriptional regulator
ID870_06090		-9.273	2.213e-05	hypothetical protein
ID870_06775		-9.172	0.04231	TlyA family rRNA (cytidine-2'-O)-methyltransferase
ID870_06595		-9.131	0.02574	type B 50S ribosomal protein L31
ID870_02665	fhuB	-9.129	6.751e-05	iron ABC transporter permease
ID870_05590		-9.127	9.935e-05	prolipoprotein diacylglyceryl transferase
ID870_04625		-9.12	3.258e-06	class A sortase
ID870_02630		-9.109	1.023e-05	TIGR01212 family radical SAM protein
ID870_06150		-9.094	0.03388	hypothetical protein
ID870_07620		-9.09	0.01315	enoyl-CoA hydratase
ID870_03985		-9.005	0.0007187	4-oxalocrotonate tautomerase
ID870_02615	pilC	-8.971	0.001255	pilC
ID870_04875		-8.894	0.0001093	lipoate--protein ligase
ID870_05205		-8.893	0.0001475	DUF3169 family protein
ID870_01235		-8.794	0.001947	competence protein ComE
ID870_00955		-8.766	0.03911	short-chain dehydrogenase
ID870_06395		-8.696	0.04174	sigma-70 family RNA polymerase sigma factor
ID870_01310		-8.682	0.001587	3-deoxy-7-phosphoheptulonate synthase
ID870_03595	parC	-8.666	7.558e-06	parC
ID870_08340		-8.637	9.209e-05	DNA-binding protein
ID870_03350		-8.624	0.0001034	Nif3-like dinuclear metal center hexameric protein
ID870_05365		-8.616	0.001332	Cof-type HAD-IIB family hydrolase
ID870_00740		-8.615	0.02869	DUF1310 domain-containing protein
ID870_06205		-8.589	0.01801	phage terminase small subunit P27 family
ID870_04275		-8.574	2.429e-05	cell division protein FtsK
ID870_01120		-8.549	6.651e-05	pyridoxamine 5'-phosphate oxidase family protein
ID870_00675	ulaG	-8.531	0.03449	ulaG
ID870_03500		-8.489	2.498e-06	tyrosine-protein kinase
ID870_10300		-8.461	0.02316	VOC family protein
ID870_02095		-8.408	0.01202	UMP kinase
ID870_01765	trkA	-8.371	1.612e-07	trkA
ID870_00845		-8.342	2.198e-05	aromatic acid exporter family protein
ID870_00890		-8.275	0.002312	aminotransferase class V-fold PLP-dependent enzyme
ID870_07535		-8.249	0.002396	PTS mannose/fructose/sorbose transporter family subunit IID
ID870_01670		-8.202	0.0001834	amino acid ABC transporter permease
ID870_01990		-8.138	3.73e-05	NUDIX hydrolase
ID870_05390		-8.133	0.007734	GIY-YIG nuclease family protein
ID870_02675		-8.06	1.088e-10	ABC transporter ATP-binding protein
ID870_02800		-8.051	0.04689	LysR family transcriptional regulator
ID870_08375		-7.976	9.209e-05	NYN domain-containing protein
ID870_06615		-7.955	0.0001058	YvcK family protein
ID870_01305	secA	-7.893	0.007445	secA
ID870_10270	nrdD	-7.765	0.001573	nrdD
ID870_02150		-7.762	0.01309	diacylglycerol kinase family protein
ID870_02090	nikE	-7.745	0.002707	ABC transporter ATP-binding protein
ID870_00685		-7.737	0.004065	glycine betaine/L-proline ABC transporter ATP-binding protein
ID870_03170		-7.735	0.04669	DUF3173 family protein
ID870_00265		-7.725	4.673e-05	PTS sugar transporter subunit IIA
ID870_01925		-7.717	5.212e-07	CotH kinase family protein
ID870_02415		-7.714	6.154e-06	8-oxo-dGTP diphosphatase
ID870_03620	rpsA	-7.651	0.02578	rpsA
ID870_05940	fabZ	-7.566	0.0001093	fabZ
ID870_05270		-7.511	0.00168	MFS transporter
ID870_05065		-7.508	5.994e-05	GNAT family N-acetyltransferase
ID870_05080	thiM	-7.479	0.01887	thiM
ID870_06540		-7.462	0.03384	IS3 family transposase
ID870_04650		-7.425	6.014e-08	ABC transporter permease
ID870_06285		-7.411	6.703e-10	DNA polymerase
ID870_03390		-7.327	0.0001634	AI-2E family transporter
ID870_03180		-7.322	2.622e-05	hypothetical protein
ID870_01745		-7.299	0.0005797	segregation/condensation protein B
ID870_06800		-7.288	0.03014	bifunctional methylenetetrahydrofolate dehydrogenase/methenyltetrahydrofolate cyclohydrolase
ID870_08065		-7.245	0.01027	GNAT family N-acetyltransferase
ID870_02720	rpmI	-7.176	0.01327	rpmI
ID870_07440	rimP	-7.149	0.009152	rimP
ID870_01065	cydC	-7.148	5.799e-06	cydC
ID870_05990		-7.119	0.0003208	hypothetical protein
ID870_07005	rsmD	-7	0.004082	rsmD
ID870_05865		-6.982	0.02208	alpha/beta fold hydrolase
ID870_00995		-6.936	0.04386	PTS sugar transporter subunit IIA
ID870_03260		-6.923	0.004697	glycerophosphodiester phosphodiesterase
ID870_06805		-6.902	0.02058	phospho-sugar mutase
		-6.892	0.04699	#N/A
ID870_09680		-6.798	0.02415	hypothetical protein
ID870_01245		-6.742	0.009719	hypothetical protein
ID870_06650		-6.718	7.6e-05	bifunctional DnaQ family exonuclease/ATP-dependent helicase
ID870_02135		-6.688	1.164e-06	NUDIX domain-containing protein
ID870_01500	dhaQ	-6.683	0.005805	dhaQ
ID870_02605		-6.624	0.005403	class C sortase
ID870_00585		-6.562	0.007229	adenylosuccinate synthase
ID870_03715		-6.541	2.198e-05	CsbD family protein
ID870_07380	polA	-6.54	0.0002208	polA
ID870_03165		-6.53	0.03055	replication protein
ID870_07355		-6.473	2.294e-07	HAMP domain-containing histidine kinase
ID870_05760	uxuA	-6.451	0.01224	uxuA
ID870_03135		-6.424	0.003633	hypothetical protein
ID870_01665		-6.372	0.0002904	transporter substrate-binding domain-containing protein
ID870_07000		-6.363	0.04672	hypothetical protein
ID870_08685		-6.348	0.0007213	ATP-binding cassette domain-containing protein
ID870_06645		-6.235	0.02756	pyridoxal phosphate-dependent aminotransferase
ID870_01975		-6.219	0.001108	VOC family protein
ID870_00330		-6.186	0.02262	response regulator
ID870_08270		-6.07	0.04018	hypothetical protein
ID870_00750		-6.065	0.0078	hypothetical protein
ID870_04400		-6.051	0.0002864	Spx/MgsR family RNA polymerase-binding regulatory protein
ID870_05620		-6.01	0.02091	ABC transporter ATP-binding protein
ID870_01430		-5.965	0.003331	nicotinate-nucleotide adenylyltransferase
ID870_07360		-5.891	0.01028	response regulator transcription factor
ID870_02990		-5.862	0.0004092	ABC transporter ATP-binding protein
ID870_03650		-5.843	0.03929	DUF3862 domain-containing protein
ID870_05530		-5.808	0.007229	6,7-dimethyl-8-ribityllumazine synthase
ID870_08550		-5.804	0.004519	CPBP family intramembrane metalloprotease
ID870_07280		-5.788	5.029e-06	membrane protein insertase YidC
ID870_05555		-5.786	2.404e-05	hypothetical protein
ID870_06460	serB	-5.704	0.01336	serB
ID870_05705		-5.662	0.001867	DUF3114 domain-containing protein
ID870_06990		-5.654	0.0396	PDZ domain-containing protein
ID870_02810		-5.649	0.006631	RluA family pseudouridine synthase
ID870_02520		-5.647	0.01504	DUF1972 domain-containing protein
ID870_09995		-5.6	0.002333	hypothetical protein
ID870_02315		-5.595	0.01019	amino acid ABC transporter ATP-binding protein
ID870_04160		-5.518	0.0003484	hypothetical protein
ID870_10220		-5.509	0.04362	MFS transporter
ID870_04770	msrB	-5.505	0.02677	msrB
ID870_00470		-5.469	0.02661	Gfo/Idh/MocA family oxidoreductase
ID870_05880		-5.44	0.02236	peptidase M13
ID870_10385	secE	-5.414	0.01968	secE
ID870_01280		-5.36	0.00802	LacI family DNA-binding transcriptional regulator
ID870_08610		-5.358	0.01034	DUF1033 family protein
ID870_04300		-5.348	0.02838	LytTR family transcriptional regulator DNA-binding domain-containing protein
ID870_05830		-5.312	0.008773	DNA/RNA non-specific endonuclease
ID870_01440		-5.256	4.274e-07	cysteine hydrolase
ID870_05005	glgA	-5.184	0.01463	glgA
ID870_07435	nusA	-5.175	0.04137	nusA
ID870_08265		-5.174	0.01938	hypothetical protein
ID870_07370	perR	-5.036	0.0345	perR
ID870_09800	guaB	-5.008	0.0002904	guaB
ID870_07175		-4.991	0.02807	pyridoxamine 5'-phosphate oxidase family protein
ID870_08710		-4.989	0.01186	D-alanyl-D-alanine carboxypeptidase
ID870_09860		-4.969	0.004065	transglycosylase SLT domain-containing protein
ID870_03865		-4.964	0.01327	lipase
ID870_08230		-4.859	0.007921	hypothetical protein
ID870_00240		-4.82	0.01444	bifunctional (p)ppGpp synthetase/guanosine-3',5'-bis(diphosphate) 3'-pyrophosphohydrolase
ID870_05860		-4.786	0.0002719	alpha/beta hydrolase
ID870_00210		-4.78	0.01794	response regulator
ID870_10565		-4.752	0.02981	WXG100 family type VII secretion target
ID870_04655		-4.628	0.02018	ABC transporter ATP-binding protein
ID870_07080		-4.577	0.003575	tyrosine-type recombinase/integrase
ID870_00855	glnA	-4.557	0.01471	glnA
ID870_05610		-4.494	0.008181	RNA-binding transcriptional accessory protein
ID870_01215	uvrA	-4.486	0.006988	uvrA
ID870_04360		-4.48	0.03944	ABC transporter ATP-binding protein
ID870_02035	pabB	-4.432	0.002345	pabB
ID870_08525		-4.422	0.02983	thioredoxin family protein
ID870_01060	cydD	-4.408	0.01608	cydD
ID870_05100		-4.387	0.00634	ATP-binding cassette domain-containing protein
ID870_01040		-4.363	0.005956	prenyltransferase
ID870_01860		-4.243	0.02374	acetyltransferase
ID870_03545		-4.207	0.04137	glycosyltransferase family 52 protein
ID870_00115	pstA	-4.193	0.0008926	pstA
ID870_05200	thiT	-4.172	0.0006805	thiT
ID870_00555		-4.117	0.04564	toxic anion resistance protein
ID870_06000		-4.034	0.04319	prealbumin-like fold domain-containing protein
ID870_10070		-3.991	0.01461	GHKL domain-containing protein
ID870_00340		-3.767	0.01117	2-hydroxycarboxylate transporter family protein
ID870_08720	sufB	-3.722	0.007099	sufB
ID870_08500		-3.683	0.007249	sensor protein LytS
ID870_06635		-3.629	0.01307	ECF transporter S component
ID870_06520		-3.534	0.001045	ABC transporter permease
ID870_01290		-3.529	0.006098	PTS glucose transporter subunit IIA
ID870_00455		-3.498	0.04308	peptide deformylase
ID870_07965		-3.455	0.03883	NAD(P)/FAD-dependent oxidoreductase
ID870_01820		-3.352	0.0318	ABC transporter ATP-binding protein
ID870_07715		-3.282	0.004454	sugar-binding transcriptional regulator
ID870_08945	truA	-3.219	0.04822	truA
ID870_10515		-3.211	0.03281	ABC transporter permease
ID870_03560	neuC	-3.184	0.03713	neuC
ID870_03465		-3.184	0.04018	chloride channel protein
ID870_10525		-3.128	0.03618	helix-turn-helix transcriptional regulator
ID870_06295		-3.127	0.02714	ImmA/IrrE family metallo-endopeptidase
ID870_04290		-3.063	0.0396	hypothetical protein
ID870_01045		-3.019	0.006569	NAD(P)/FAD-dependent oxidoreductase
ID870_02450	glgP	-2.967	0.03096	glgP
ID870_03875		-2.85	0.03076	AI-2E family transporter
ID870_07115		-2.695	0.03429	YSIRK-targeted surface antigen transcriptional regulator
ID870_10480		-2.691	0.007078	CPBP family intramembrane metalloprotease
ID870_03355		-2.301	0.04652	FAD-binding oxidoreductase
ID870_04450		-2.215	0.01306	M1 family metallopeptidase
Over-represented
Gene ID	Gene Name	Deseq2 Log FC	Deseq2 adj p value	Function
ID870_06720		2.161	0.04172	aminoacyltransferase
ID870_08760		2.176	0.01258	DUF2207 domain-containing protein
ID870_01855	serC	2.243	0.0237	serC
ID870_04505		2.337	0.02838	ABC transporter permease
ID870_00445		2.467	0.02254	alginate lyase family protein
ID870_06690		2.641	0.04642	fructose-1,6-bisphosphatase
ID870_05040		2.724	0.03433	QueT transporter family protein
ID870_02125		2.742	0.04881	PhoH family protein
ID870_06630		2.83	0.03617	nucleoside hydrolase
ID870_06415		2.831	0.04667	ClbS/DfsB family four-helix bundle protein
ID870_07125		2.901	0.01338	cation transporter
ID870_05290		2.988	0.007969	VIT family protein
ID870_03330		2.989	0.03203	GBS Bsp-like repeat-containing protein
ID870_05485	pepF	3.194	0.03384	pepF
ID870_03935		3.239	0.0184	KUP/HAK/KT family potassium transporter
ID870_03785		3.259	0.0154	homoserine dehydrogenase
ID870_06600	adcA	3.269	0.0005352	zinc ABC transporter substrate-binding protein AdcA
ID870_04285		3.281	0.0002719	hypothetical protein
ID870_07695		3.291	0.008366	glycyl radical protein
ID870_01115		3.522	0.04669	beta-lactamase family protein
ID870_07350		3.534	0.005117	DUF975 family protein
ID870_08060		3.539	0.01731	sigma factor regulator N-terminal domain-containing protein
ID870_00970		3.67	4.064e-06	LysR family transcriptional regulator
ID870_10475		3.695	0.01898	rhodanese-like domain-containing protein
ID870_06910		3.702	0.006988	ROK family glucokinase
ID870_02735		3.76	0.02714	class I SAM-dependent rRNA methyltransferase
ID870_06765	recN	3.837	0.001947	recN
ID870_09665	mfd	3.897	0.004941	mfd
ID870_03040		3.907	0.04576	glutathione S-transferase family protein
ID870_03485		3.912	0.04174	LCP family protein
ID870_00130		4.11	0.02411	response regulator transcription factor
ID870_10170		4.12	0.04217	histidine--tRNA ligase
ID870_05600		4.138	0.0006992	PspC domain-containing protein
ID870_04305		4.224	0.002781	carbon starvation protein A
ID870_09805		4.266	0.002077	helix-turn-helix transcriptional regulator
ID870_08405		4.27	0.01264	SseB family protein
ID870_00670		4.334	0.0003816	transcription antiterminator
ID870_02770		4.334	0.02675	cysteine desulfurase
ID870_04615		4.345	0.03208	DUF1002 domain-containing protein
ID870_08460		4.399	0.0038	ABC transporter ATP-binding protein
ID870_06030		4.422	0.0001028	SpaH/EbpB family LPXTG-anchored major pilin
ID870_01555		4.46	0.0005765	ECF-type riboflavin transporter substrate-binding protein
ID870_06700		4.606	0.04699	calcium-translocating P-type ATPase, PMCA-type
ID870_07860	pepC	4.706	0.03536	pepC
ID870_08490		4.792	0.0353	CidA/LrgA family protein
ID870_06380	tet(M)	4.798	2.255e-05	tet(M)
ID870_09830		4.826	0.0002117	insulinase family protein
ID870_00595		4.829	0.01113	hypothetical protein
ID870_02730		4.867	0.02862	LTA synthase family protein
ID870_04405		4.87	3.054e-13	UPF0223 family protein
ID870_04310		4.916	0.04174	L,D-transpeptidase
ID870_07680	cysK	4.924	4.43e-05	cysK
ID870_05535		4.944	0.002468	bifunctional 3,4-dihydroxy-2-butanone-4-phosphate synthase/GTP cyclohydrolase II
ID870_07775		4.984	0.03376	primosomal protein N'
ID870_01895		5.022	0.01756	DUF1275 domain-containing protein
ID870_07455		5.025	0.02862	phosphotransferase family protein
ID870_08745		5.049	0.03228	undecaprenyl/decaprenyl-phosphate alpha-N-acetylglucosaminyl 1-phosphate transferase
ID870_07510		5.067	0.01193	DUF1361 domain-containing protein
ID870_00710		5.073	1.481e-10	HAMP domain-containing histidine kinase
ID870_04815	cas9	5.124	3.133e-05	cas9
ID870_00840		5.138	0.0001032	phosphoglycerate kinase
ID870_08975		5.162	0.01539	N-acetylmuramoyl-L-alanine amidase
ID870_05980		5.177	2.622e-05	serine hydrolase
ID870_06390		5.193	0.04672	helix-turn-helix domain-containing protein
ID870_03950	guaC	5.205	0.02867	guaC
ID870_07330		5.221	5.994e-05	MBL fold metallo-hydrolase
ID870_06825		5.222	1.233e-07	AAA family ATPase
ID870_01390		5.224	0.03384	pyruvate, phosphate dikinase
ID870_07120		5.24	9.928e-07	TetR/AcrR family transcriptional regulator
ID870_10125		5.291	0.04699	hypothetical protein
ID870_05155	udk	5.294	0.002286	udk
ID870_00680		5.303	0.005396	phosphoketolase family protein
ID870_03045		5.361	0.00017	diacylglycerol kinase family lipid kinase
ID870_03455	arsC	5.371	0.0001112	arsC
ID870_00905		5.384	0.03618	NAD(P)/FAD-dependent oxidoreductase
ID870_05970		5.386	0.02658	ABC-2 family transporter protein
ID870_00070		5.455	0.04314	NUDIX hydrolase
ID870_03270	pepV	5.478	0.009778	pepV
ID870_03265		5.491	0.01473	nitroreductase family protein
ID870_03335		5.579	0.04891	adenine phosphoribosyltransferase
ID870_01845	rsmI	5.594	0.04556	rsmI
ID870_03525		5.629	0.02849	glycosyl transferase
ID870_02420		5.631	0.02695	MFS transporter
ID870_01515		5.636	3.173e-06	amino acid ABC transporter substrate-binding protein
ID870_06195		5.673	0.02837	type II toxin-antitoxin system Phd/YefM family antitoxin
ID870_01020		5.686	0.008929	DUF4365 domain-containing protein
ID870_01055	cydB	5.688	0.007969	cydB
ID870_08200		5.717	2.33e-05	osmoprotectant ABC transporter substrate-bindingprotein
ID870_00725	dltB	5.718	0.02695	dltB
ID870_04795	ndk	5.722	0.01709	ndk
ID870_07300		5.73	0.0002313	BMP family protein
ID870_07450	trmB	5.74	0.001255	trmB
ID870_07030		5.784	1.373e-08	Gfo/Idh/MocA family oxidoreductase
ID870_04555		5.799	0.02578	hypothetical protein
ID870_06870	ftsZ	5.804	0.04217	ftsZ
ID870_10405		5.913	2.569e-05	MFS transporter
ID870_08080		5.923	0.02241	helix-turn-helix transcriptional regulator
ID870_04200	essC	6.004	0.003613	essC
ID870_07890		6.052	0.04386	amino acid ABC transporter permease
ID870_08110		6.073	0.03678	0
ID870_07385		6.077	0.0298	Cof-type HAD-IIB family hydrolase
ID870_09000		6.11	0.0005538	nucleotidyltransferase family protein
ID870_08970	hrcA	6.143	0.03096	hrcA
ID870_07765	rsmB	6.152	1.641e-06	rsmB
ID870_08990		6.153	0.04556	sigma-70 family RNA polymerase sigma factor
ID870_04415		6.171	0.02045	RsmF rRNA methyltransferase first C-terminal domain-containing protein
ID870_03970		6.196	0.0001304	NAD(P)H-dependent oxidoreductase
ID870_02390	asp3	6.219	0.004403	asp3
ID870_03890		6.304	0.001377	DUF1831 domain-containing protein
ID870_02130		6.346	7.004e-09	DUF4037 domain-containing protein
ID870_09875	mnmA	6.383	0.02675	mnmA
ID870_08280		6.398	0.02305	Rep protein
ID870_07195	nrdF	6.416	0.009875	nrdF
ID870_02945		6.429	0.0005535	ABC-F family ATP-binding cassette domain-containing protein
ID870_10290	nrdG	6.459	0.03892	nrdG
ID870_00110	pstC	6.49	0.04113	pstC
ID870_08380	rlmB	6.579	0.03358	rlmB
ID870_01385		6.613	0.04174	kinase/pyrophosphorylase
ID870_00920		6.651	0.002451	MerR family transcriptional regulator
ID870_00745		6.689	0.001802	DUF2974 domain-containing protein
ID870_08955	dnaJ	6.689	0.04587	dnaJ
ID870_04540		6.703	0.00504	GntR family transcriptional regulator
ID870_03910		6.709	0.0178	GTP pyrophosphokinase family protein
ID870_08755		6.762	0.03096	undecaprenyl-diphosphate phosphatase
ID870_06465	ezrA	6.801	0.01996	ezrA
ID870_09660		6.839	0.000327	RNA-binding S4 domain-containing protein
ID870_01105		6.84	4.214e-08	sulfite exporter TauE/SafE family protein
ID870_02980		6.873	0.005989	bifunctional metallophosphatase/5'-nucleotidase
ID870_07980	glpK	6.899	0.002396	glpK
ID870_07930	proB	6.908	0.00802	proB
ID870_04590		6.928	0.002604	hypothetical protein
ID870_01720		6.938	0.007455	nucleoside-triphosphate diphosphatase
ID870_01970		6.94	0.007573	Gfo/Idh/MocA family oxidoreductase
ID870_09950		6.982	0.002307	hypothetical protein
ID870_05515		6.985	0.04881	histidine phosphatase family protein
ID870_05740		6.998	1.296e-09	aminopeptidase P family protein
ID870_07460		7.055	0.02428	ABC transporter permease
ID870_07845		7.07	0.001875	DUF1273 domain-containing protein
ID870_10330	groL	7.094	0.004272	groL
ID870_08995		7.119	0.03299	YjdF family protein
ID870_03140		7.131	0.009864	hypothetical protein
ID870_02220		7.158	0.001108	hypothetical protein
ID870_07185	nrdE	7.231	0.001851	nrdE
ID870_04680		7.254	0.02316	30S ribosomal protein S20
ID870_00035		7.266	0.02578	#N/A
ID870_06780		7.267	0.009584	polyprenyl synthetase family protein
ID870_02260	gloA	7.267	0.01158	gloA
ID870_00360		7.3	0.01093	isoprenyl transferase
ID870_07675		7.324	0.009248	YigZ family protein
ID870_04595		7.341	0.0291	DUF3173 family protein
ID870_04895		7.368	0.0367	thiamine pyrophosphate-dependent dehydrogenase E1 component subunit alpha
ID870_05895		7.406	0.006182	hypothetical protein
ID870_04610		7.457	0.0254	cation:proton antiporter
ID870_07480		7.479	0.002271	HIT family protein
ID870_04550		7.499	6.799e-06	hypothetical protein
ID870_01140		7.514	8.16e-07	ATP-dependent RecD-like DNA helicase
ID870_09970		7.585	0.04171	hypothetical protein
ID870_06400		7.623	0.0001158	helix-turn-helix domain-containing protein
ID870_02275		7.753	0.02578	rRNA pseudouridine synthase
ID870_04630	gyrA	7.792	0.02206	gyrA
ID870_00410	dhuI	7.8	0.009704	dhuI
ID870_05435		7.823	2.615e-05	OFA family MFS transporter
ID870_10455		7.84	0.0007579	DUF1003 domain-containing protein
ID870_00245		7.841	0.001271	D-tyrosyl-tRNA(Tyr) deacylase
ID870_00005		7.845	0.003248	hypothetical protein
ID870_03775		7.86	0.02751	BCCT family transporter
ID870_10520		7.884	0.0001304	GNAT family N-acetyltransferase
ID870_02280		7.898	0.001392	amidase
ID870_06310		7.9	0.01172	TetR/AcrR family transcriptional regulator
ID870_09695	dnaN	7.91	0.00459	dnaN
ID870_03845		7.946	0.007573	ABC transporter substrate-binding protein
ID870_01540		7.97	0.000376	zinc-dependent alcohol dehydrogenase family protein
ID870_03395		7.993	0.006763	hypothetical protein
ID870_06580		8.007	0.04577	flavodoxin
ID870_07295	galU	8.161	0.01777	galU
ID870_08485	lrgB	8.253	1.646e-05	lrgB
ID870_02455		8.285	0.001523	MFS transporter
ID870_07705		8.298	0.005494	PTS sugar transporter subunit IIB
ID870_05340		8.311	0.001526	superoxide dismutase
ID870_02265		8.456	0.01483	NAD(P)H-dependent oxidoreductase
ID870_02425		8.469	0.004586	sugar ABC transporter permease
ID870_02575		8.52	0.02944	oligosaccharide flippase family protein
ID870_05565		8.55	0.006338	U32 family peptidase
ID870_03425		8.562	0.009562	ATP-binding cassette domain-containing protein
ID870_02235	secG	8.577	0.0002927	secG
ID870_03730		8.635	0.01434	HAD-IIB family hydrolase
ID870_10530		8.65	0.002271	DUF2812 domain-containing protein
ID870_02885		8.691	0.0001304	PTS transporter subunit IIC
ID870_10365		8.734	5.029e-06	hypothetical protein
ID870_06450		8.747	0.003843	YueI family protein
ID870_09365		8.774	0.0003991	sugar ABC transporter permease
ID870_06550		8.803	0.01224	integrase
ID870_01910	brnQ	8.818	1.398e-05	brnQ
ID870_05720		8.844	0.02316	glycosyltransferase family 4 protein
ID870_07935		8.869	0.003633	PTS transporter subunit EIIC
ID870_00730	dltC	8.879	0.04949	dltC
ID870_00420		8.958	1.629e-05	PTS sugar transporter subunit IIA
ID870_08895		8.97	0.0006955	dUTP diphosphatase
ID870_05240		8.979	0.01291	LURP-one-related family protein
ID870_09150	secY	9.011	5.277e-05	secY
ID870_03250		9.114	0.005586	epoxyqueuosine reductase QueH
ID870_09145		9.169	0.002905	adenylate kinase
ID870_10050	mprF	9.267	0.000376	mprF
ID870_01275	nusB	9.269	2.284e-11	nusB
ID870_05410		9.278	0.03539	ATP-binding cassette domain-containing protein
ID870_07095		9.28	0.002707	toxin-antitoxin system, toxin component, MazF family protein
ID870_02650		9.309	0.005597	manganese-dependent inorganic pyrophosphatase
ID870_04840		9.318	0.003909	hypothetical protein
ID870_04925		9.379	0.000531	neutral zinc metallopeptidase
ID870_09265		9.4	3.173e-08	threonine synthase
ID870_00285	lacA	9.406	0.04314	lacA
ID870_08225		9.474	0.001902	hypothetical protein
ID870_01950		9.477	0.009786	DUF2829 domain-containing protein
ID870_05405		9.528	0.003133	ABC transporter permease
ID870_06485		9.562	0.004257	Paratox
ID870_05840		9.722	0.0001223	ABC transporter ATP-binding protein
ID870_05750		9.739	0.001947	HAD family hydrolase
ID870_06660		9.76	0.01019	MBL fold metallo-hydrolase
ID870_08715		9.886	2.596e-06	D-alanyl-D-alanine carboxypeptidase
ID870_05130		9.891	8.528e-05	methionine adenosyltransferase
ID870_10360		9.897	0.0002645	phosphopentomutase
ID870_06015	srtC2	9.934	0.003273	srtC2
ID870_02085	nikD	9.935	0.0001848	ABC transporter ATP-binding protein
ID870_08105		9.943	0.005454	hypothetical protein
ID870_06860		9.995	0.006248	cell division protein SepF
ID870_04850		10.02	0.004786	phosphoglucosamine mutase
ID870_00095		10.07	0.002571	16S rRNA (uracil(1498)-N(3))-methyltransferase
ID870_00075		10.15	0.001045	GNAT family N-acetyltransferase
ID870_00260		10.19	0.003435	DeoR/GlpR transcriptional regulator
ID870_01225		10.22	0.001144	DUF4811 domain-containing protein
ID870_00530		10.24	0.001134	ATP-dependent Clp protease ATP-binding subunit
ID870_04030		10.31	0.001974	ABC transporter ATP-binding protein
ID870_05925	cylE	10.4	5.029e-06	cylE protein
ID870_05250		10.44	0.0004638	O-methyltransferase
ID870_01830		10.57	0.0007187	dTMP kinase
ID870_02525		10.65	0.004082	glycosyltransferase family 2 protein
ID870_04930		10.67	2.723e-06	phenylalanine--tRNA ligase subunit beta
ID870_06440		10.68	0.000752	DNA/RNA non-specific endonuclease
ID870_03080	clpX	10.73	5.069e-05	clpX
ID870_08590		10.74	0.007969	type II secretion system protein
ID870_03490		10.75	0.001045	tyrosine-protein phosphatase CpsB
ID870_10095		10.81	0.004287	response regulator transcription factor
ID870_03375	hylB	10.92	1.135e-07	hylB
ID870_04520		10.92	0.001956	PASTA domain-containing protein
ID870_05690		10.98	0.0004549	amino acid ABC transporter permease
ID870_05255		10.99	0.000954	HAD hydrolase-like protein
ID870_00625		11.04	0.00168	L-ribulose-5-phosphate 4-epimerase
ID870_05780	uidA	11.05	3.263e-06	uidA
ID870_09945		11.08	4.68e-07	CopG family transcriptional regulator
ID870_06170		11.1	0.00335	phage major capsid protein
ID870_03155		11.11	0.001523	cell division protein FtsK
ID870_05350		11.18	5.752e-06	class I SAM-dependent methyltransferase
ID870_07615		11.22	2.198e-05	MarR family transcriptional regulator
ID870_10350		11.25	0.0003595	NupC/NupG family nucleoside CNT transporter
ID870_04045		11.31	0.001887	ECF transporter S component
ID870_09415		11.47	0.0001398	phosphoribosylformylglycinamidine synthase
ID870_05440		11.53	0.0002198	UDP-N-acetylmuramoyl-tripeptide--D-alanyl-D- alanine ligase
ID870_00650		11.55	0.0001379	PTS galactitol transporter subunit IIC
ID870_04050	coaC	11.55	0.001667	coaC
ID870_09650		11.66	0.001469	recombinase
ID870_01680		11.77	0.01323	acylphosphatase
ID870_06640	asnS	11.84	6.751e-05	asnS
ID870_05380		11.93	0.0005538	1-acyl-sn-glycerol-3-phosphate acyltransferase
ID870_08875		11.95	2.725e-05	glutamate--tRNA ligase
ID870_03295		11.98	0.0003224	DUF3042 family protein
ID870_08335		11.98	0.001902	hypothetical protein
ID870_01250		12.01	7.703e-05	hypothetical protein
ID870_08090		12.04	0.0001065	hypothetical protein
ID870_05960		12.04	0.001802	cylX protein
ID870_10495		12.05	0.0006173	phosphatase PAP2 family protein
ID870_07400		12.06	0.0004899	copper-translocating P-type ATPase
ID870_02555		12.17	0.000337	NAD-dependent epimerase/dehydratase family protein
ID870_03885		12.29	7.66e-05	redox-sensing transcriptional repressor Rex
ID870_04280		12.5	9.451e-05	hypothetical protein
ID870_06265		12.57	0.01431	hypothetical protein
ID870_08440		12.64	3.838e-07	PTS sugar transporter subunit IIB
ID870_04015		12.78	8.41e-06	nucleoid-associated protein
ID870_01460		12.93	3.313e-06	nucleotidyltransferase
ID870_02435		13.11	2.989e-05	extracellular solute-binding protein
ID870_01705		13.28	0.0005104	hypothetical protein
ID870_01190		13.68	2.932e-05	30S ribosomal protein S6
ID870_07100		13.88	9.566e-05	type II toxin-antitoxin system RelB/DinJ family antitoxin
ID870_05375		14.09	0.001235	helix-hairpin-helix domain-containing protein
ID870_03385		14.47	1.238e-06	NUDIX hydrolase
ID870_00960		14.51	0.003045	SDR family NAD(P)-dependent oxidoreductase
ID870_02850		14.66	2.139e-09	KH domain-containing protein
ID870_10030		15.9	3.367e-07	TetR/AcrR family transcriptional regulator C-terminal domain-containing protein
ID870_04145		16.03	6.036e-06	aspartate carbamoyltransferase catalytic subunit
ID870_03405	budA	17.17	8.369e-10	budA

## Sheet: Cervix_fitness
Under-represented
Gene ID	Gene Name	Deseq2 Log FC	Deseq2 adj p value	Function
ID870_08775		-41.1	4.293e-53	cuticle protein
ID870_03625		-40.95	1.814e-51	0
ID870_08900		-40.45	4.405e-38	0
ID870_10165	rpmF	-39.63	2.993e-65	rpmF
ID870_02860		-39.25	8.698e-56	#N/A
ID870_08050		-32.06	1.497e-27	lipoprotein
ID870_07395		-31.92	1.6e-28	heavy-metal-associated domain-containing protein
ID870_04960		-30.87	9.091e-22	DUF1146 domain-containing protein
ID870_01945		-30.47	4.257e-31	hypothetical protein
ID870_03580		-29.24	4.532e-15	uracil-DNA glycosylase
ID870_09985		-28.99	3.838e-17	hypothetical protein
ID870_09020		-28.86	3.381e-15	0
ID870_04210		-28.71	6.377e-26	hypothetical protein
ID870_09905		-26.55	3.147e-19	Veg family protein
ID870_06215	dcm	-26.26	2.544e-24	dcm
ID870_02115		-24.29	3.84e-31	YozE family protein
ID870_07140		-23.68	1.221e-13	MerR family transcriptional regulator
ID870_04950		-23.58	5.366e-14	DNA-directed RNA polymerase subunit beta
ID870_06140		-22.84	1.001e-08	hypothetical protein
ID870_09255	rpsJ	-22.7	1.835e-14	rpsJ
ID870_05505		-19.96	3.174e-09	SDR family oxidoreductase
ID870_09420		-19.93	5.244e-14	phosphoribosylaminoimidazolesuccinocarboxamide synthase
ID870_06250		-19.92	9.011e-07	DEAD/DEAH box helicase
ID870_00990		-19.55	8.565e-09	PTS fructose transporter subunit IIB
ID870_03820	folK	-19.37	1.642e-06	folK
ID870_03235		-19.18	4.824e-10	phage tail protein
ID870_06770		-17.19	1.376e-21	ArgR family transcriptional regulator
ID870_00045		-16.48	1.278e-05	GNAT family N-acetyltransferase
ID870_09990		-15.63	5.799e-05	DUF2758 domain-containing protein
ID870_06525		-15.59	1.631e-08	NINE protein
ID870_09925		-15.21	1.509e-09	helix-turn-helix domain-containing protein
ID870_06550		-14.85	2.224e-05	integrase
ID870_00025		-14.48	9.011e-07	hypothetical protein
ID870_00145		-13.66	6.049e-07	endonuclease/exonuclease/phosphatase family protein
ID870_03510		-13.51	2.083e-08	UDP-N-acetylglucosamine--LPS N-acetylglucosaminetransferase
ID870_01335		-13.37	2.144e-08	aldo/keto reductase
ID870_06185		-13	2.632e-05	hypothetical protein
ID870_07985		-12.94	0.002516	DUF1294 domain-containing protein
ID870_05310		-12.89	3.745e-08	GntP family permease
ID870_06345		-12.6	0.0003489	antirestriction protein ArdA
ID870_06210		-12.53	0.0001655	DUF4314 domain-containing protein
ID870_09355		-12.27	1.533e-19	YhcH/YjgK/YiaL family protein
ID870_00760		-12.27	2.223e-05	TatD family hydrolase
ID870_05725		-12.16	0.0002254	glycosyltransferase
ID870_00065		-11.77	1.738e-07	RNA-binding protein
ID870_07150		-11.62	6.84e-06	cupin
ID870_08345		-11.42	1.469e-05	hypothetical protein
ID870_01990		-11.33	7.648e-08	NUDIX hydrolase
ID870_03780		-11.21	4.891e-09	polysaccharide deacetylase family protein
ID870_02480		-11	0.0002912	transporter substrate-binding domain-containing protein
ID870_07635		-10.97	0.008925	0
ID870_07535		-10.86	2.658e-05	PTS mannose/fructose/sorbose transporter family subunit IID
ID870_10140		-10.83	3.997e-05	sigma-70 family RNA polymerase sigma factor
ID870_02655		-10.77	0.0001179	DUF1803 domain-containing protein
ID870_04955	murA	-10.7	0.0005006	murA
ID870_03655		-10.63	0.0005699	LrgB family protein
ID870_03590	parE	-10.61	0.0002842	parE
ID870_07885		-10.59	6.43e-06	amino acid ABC transporter ATP-binding protein
ID870_08375		-10.55	1.08e-07	NYN domain-containing protein
ID870_00675	ulaG	-10.55	0.004579	ulaG
ID870_07305		-10.35	0.000164	rhomboid family intramembrane serine protease
ID870_07340		-10.3	0.02071	hypothetical protein
ID870_06245		-10.29	0.008256	hypothetical protein
ID870_01755	yidD	-10.14	0.01487	yidD
ID870_00755		-9.99	2.87e-05	hypothetical protein
ID870_05305		-9.954	0.0002089	serine hydrolase
ID870_04575		-9.933	0.0005744	hypothetical protein
ID870_00800		-9.932	3.164e-15	DNA recombination protein RmuC
ID870_01975		-9.887	2.576e-06	VOC family protein
ID870_02965		-9.858	0.01701	DUF308 domain-containing protein
ID870_06945	bioB	-9.712	0.003119	bioB
ID870_09010		-9.673	0.009127	hypothetical protein
ID870_00095		-9.652	0.007521	16S rRNA (uracil(1498)-N(3))-methyltransferase
ID870_05365		-9.64	0.000166	Cof-type HAD-IIB family hydrolase
ID870_06270		-9.606	0.01469	DUF2800 domain-containing protein
ID870_03620	rpsA	-9.492	0.002516	rpsA
ID870_08885		-9.487	0.002304	carbonic anhydrase
ID870_08005	glyQ	-9.475	6.996e-07	glyQ
ID870_08330		-9.427	1.213e-07	replication initiator protein A
ID870_05775		-9.333	0.0003489	FadR family transcriptional regulator
ID870_06625		-9.316	0.01862	OsmC family protein
ID870_03145		-9.261	4.039e-06	hypothetical protein
ID870_02305		-9.207	4.066e-06	hypothetical protein
ID870_02010	mtsA	-9.193	1.593e-06	metal ABC transporter substrate-binding protein
ID870_02810		-9.174	4.187e-06	RluA family pseudouridine synthase
ID870_05965		-9.16	1.263e-07	ABC transporter permease
ID870_01670		-9.112	5.029e-05	amino acid ABC transporter permease
ID870_05590		-9.063	4.534e-05	prolipoprotein diacylglyceryl transferase
ID870_03500		-8.997	1.782e-07	tyrosine-protein kinase
ID870_01745		-8.954	2.976e-05	segregation/condensation protein B
ID870_05630		-8.905	1.392e-06	TIGR03943 family protein
ID870_02615	pilC	-8.783	0.002267	pilC
ID870_04670		-8.707	0.0007247	class I SAM-dependent methyltransferase
ID870_05985		-8.7	0.01742	hypothetical protein
ID870_07620		-8.649	0.01018	enoyl-CoA hydratase
ID870_00265		-8.628	5.771e-06	PTS sugar transporter subunit IIA
ID870_03940		-8.588	0.04264	hypothetical protein
ID870_00955		-8.587	0.03433	short-chain dehydrogenase
ID870_05620		-8.572	0.001083	ABC transporter ATP-binding protein
ID870_04625		-8.507	1.088e-05	class A sortase
ID870_00765	rnmV	-8.507	0.0355	rnmV
ID870_06880		-8.443	1.379e-07	FtsQ-type POTRA domain-containing protein
ID870_06090		-8.385	0.000101	hypothetical protein
ID870_02665	fhuB	-8.375	0.0001094	iron ABC transporter permease
ID870_00930		-8.368	0.005098	YbaB/EbfC family nucleoid-associated protein
ID870_09895	rplI	-8.354	0.04364	rplI
ID870_03165		-8.335	0.005029	replication protein
ID870_00845		-8.247	1.683e-05	aromatic acid exporter family protein
ID870_05390		-8.232	0.003896	GIY-YIG nuclease family protein
ID870_07785	gmk	-8.186	0.03208	gmk
ID870_06460	serB	-8.118	0.0007826	serB
ID870_06425		-8.054	0.001307	LCP family protein
ID870_02095		-8.046	0.01259	UMP kinase
ID870_02080	nikC	-7.953	0.01004	ABC transporter permease
ID870_06620	rapZ	-7.95	0.0174	rapZ
ID870_09345		-7.782	4.003e-05	dihydrodipicolinate synthase family protein
ID870_01305	secA	-7.765	0.005974	secA
ID870_02720	rpmI	-7.737	0.00567	rpmI
ID870_02415		-7.731	2.404e-05	8-oxo-dGTP diphosphatase
ID870_03260		-7.704	0.001054	glycerophosphodiester phosphodiesterase
ID870_04390	truB	-7.659	0.001282	truB
ID870_07355		-7.608	9.489e-11	HAMP domain-containing histidine kinase
ID870_07170		-7.597	1.582e-06	AraC family transcriptional regulator
ID870_05940	fabZ	-7.557	0.0001185	fabZ
ID870_06805		-7.447	0.008256	phospho-sugar mutase
ID870_05640		-7.442	0.01644	Cof-type HAD-IIB family hydrolase
ID870_00505	ahpC	-7.277	0.02326	ahpC
ID870_04160		-7.144	4.923e-05	hypothetical protein
ID870_06120		-7.129	0.03127	hypothetical protein
ID870_08400	cysE	-7.112	0.02997	cysE
ID870_04565		-7.081	0.006414	hypothetical protein
ID870_08340		-7.038	0.0004382	DNA-binding protein
ID870_09755	trpS	-7.018	0.01082	trpS
ID870_05005	glgA	-6.945	0.0002089	glgA
ID870_08065		-6.82	0.009582	GNAT family N-acetyltransferase
ID870_06530		-6.801	0.04951	IS3 family transposase
ID870_00750		-6.797	0.002061	hypothetical protein
ID870_02700		-6.76	0.009582	ferredoxin
ID870_02630		-6.749	0.0004203	TIGR01212 family radical SAM protein
ID870_02150		-6.741	0.0323	diacylglycerol kinase family protein
ID870_05205		-6.675	0.005425	DUF3169 family protein
ID870_01795		-6.642	0.0002283	DUF2129 domain-containing protein
ID870_03985		-6.617	0.008471	4-oxalocrotonate tautomerase
ID870_10120		-6.614	0.01504	replication protein
ID870_00995		-6.596	0.04626	PTS sugar transporter subunit IIA
ID870_06990		-6.581	0.01324	PDZ domain-containing protein
ID870_01430		-6.542	0.001019	nicotinate-nucleotide adenylyltransferase
ID870_02050		-6.457	0.01788	amidohydrolase
ID870_06615		-6.433	0.0004719	YvcK family protein
ID870_03390		-6.43	0.0002254	AI-2E family transporter
ID870_06665		-6.419	0.04364	alpha/beta hydrolase
ID870_10545		-6.364	0.02864	IS5 family transposase
ID870_04585		-6.336	0.01536	cell division protein FtsK
ID870_00240		-6.316	0.0006556	bifunctional (p)ppGpp synthetase/guanosine-3',5'-bis(diphosphate) 3'-pyrophosphohydrolase
ID870_05760	uxuA	-6.314	0.01675	uxuA
ID870_10525		-6.259	2.671e-05	helix-turn-helix transcriptional regulator
ID870_04675		-6.067	0.03754	type I pantothenate kinase
ID870_08355		-6	0.04414	site-specific integrase
ID870_06020	srtC1	-5.996	0.007149	srtC1
ID870_03595	parC	-5.963	0.001456	parC
ID870_01065	cydC	-5.931	0.0001761	cydC
ID870_02090	nikE	-5.915	0.01655	ABC transporter ATP-binding protein
ID870_05555		-5.905	1.196e-05	hypothetical protein
ID870_01765	trkA	-5.836	0.0002773	trkA
ID870_01665		-5.747	0.001583	transporter substrate-binding domain-containing protein
ID870_03715		-5.744	0.0002004	CsbD family protein
ID870_01340	aroE	-5.732	0.01405	aroE
ID870_05990		-5.725	0.005883	hypothetical protein
ID870_00470		-5.7	0.01386	Gfo/Idh/MocA family oxidoreductase
ID870_02675		-5.698	7.334e-06	ABC transporter ATP-binding protein
ID870_07380	polA	-5.689	0.001178	polA
ID870_04875		-5.678	0.01459	lipoate--protein ligase
ID870_00250	adcAII	-5.655	0.03478	zinc ABC transporter substrate-binding protein
ID870_02135		-5.615	0.0001223	NUDIX domain-containing protein
ID870_01925		-5.548	0.0004133	CotH kinase family protein
ID870_01120		-5.533	0.01182	pyridoxamine 5'-phosphate oxidase family protein
ID870_07005	rsmD	-5.476	0.02574	rsmD
ID870_07805		-5.43	0.0112	ABC transporter permease
ID870_07060		-5.357	0.0006046	hypothetical protein
ID870_00100		-5.31	0.0221	AAA family ATPase
ID870_01860		-5.309	0.006422	acetyltransferase
ID870_00735	dltD	-5.308	0.04803	dltD
ID870_08710		-5.282	0.007425	D-alanyl-D-alanine carboxypeptidase
ID870_03560	neuC	-5.261	0.0001135	neuC
ID870_08525		-5.195	0.006519	thioredoxin family protein
ID870_10100		-5.173	0.01065	PepSY domain-containing protein
ID870_10270	nrdD	-5.074	0.04399	nrdD
ID870_08550		-5.033	0.01504	CPBP family intramembrane metalloprotease
ID870_04650		-4.986	0.0002184	ABC transporter permease
ID870_05530		-4.984	0.01743	6,7-dimethyl-8-ribityllumazine synthase
ID870_07605		-4.956	0.03298	acyl carrier protein
ID870_00525		-4.932	0.04728	CtsR family transcriptional regulator
ID870_03135		-4.851	0.01423	hypothetical protein
ID870_06000		-4.848	0.01674	prealbumin-like fold domain-containing protein
ID870_09860		-4.835	0.003132	transglycosylase SLT domain-containing protein
ID870_02605		-4.777	0.02797	class C sortase
ID870_10565		-4.713	0.0194	WXG100 family type VII secretion target
ID870_04225		-4.703	0.008798	DUF4176 domain-containing protein
ID870_06650		-4.699	0.00241	bifunctional DnaQ family exonuclease/ATP-dependent helicase
ID870_07280		-4.639	0.0001668	membrane protein insertase YidC
ID870_06285		-4.627	0.0001382	DNA polymerase
ID870_09995		-4.579	0.006519	hypothetical protein
ID870_09920		-4.579	0.03327	EbhA
ID870_02715	infC	-4.561	0.04094	infC
ID870_07180		-4.512	0.02511	leucine-rich repeat domain-containing protein
ID870_00210		-4.481	0.01512	response regulator
ID870_02830		-4.468	0.01956	efflux RND transporter periplasmic adaptor subunit
ID870_00455		-4.362	0.01547	peptide deformylase
ID870_07465		-4.245	0.03458	ABC transporter ATP-binding protein
ID870_08265		-4.212	0.04133	hypothetical protein
ID870_04400		-4.132	0.01571	Spx/MgsR family RNA polymerase-binding regulatory protein
ID870_09800	guaB	-4.127	0.003229	guaB
ID870_04065		-4.015	0.04626	NADH-dependent flavin oxidoreductase
ID870_03180		-3.984	0.02678	hypothetical protein
ID870_01440		-3.946	9.561e-05	cysteine hydrolase
ID870_01060	cydD	-3.895	0.0231	cydD
ID870_08720	sufB	-3.894	0.002736	sufB
ID870_09980		-3.884	0.04564	virulence-associated protein E
ID870_07525	manX	-3.875	0.009713	manX
ID870_08230		-3.848	0.03844	hypothetical protein
ID870_08905		-3.811	0.0221	alpha/beta hydrolase
ID870_01215	uvrA	-3.671	0.02615	uvrA
ID870_01040		-3.628	0.0226	prenyltransferase
ID870_02600	pilB	-3.519	0.0273	pilB
ID870_05200	thiT	-3.493	0.00474	thiT
ID870_02450	glgP	-3.455	0.009371	glgP
ID870_00340		-3.425	0.01972	2-hydroxycarboxylate transporter family protein
ID870_02990		-3.419	0.04928	ABC transporter ATP-binding protein
ID870_05610		-3.4	0.04885	RNA-binding transcriptional accessory protein
ID870_01290		-3.207	0.01268	PTS glucose transporter subunit IIA
ID870_02035	pabB	-3.142	0.03612	pabB
ID870_01900	tehB	-3.033	0.03394	tehB
ID870_00115	pstA	-2.837	0.02976	pstA
ID870_08810		-2.708	0.04264	fructose-bisphosphate aldolase
ID870_04450		-2.487	0.003467	M1 family metallopeptidase
ID870_01045		-2.412	0.03229	NAD(P)/FAD-dependent oxidoreductase
ID870_07715		-2.352	0.0475	sugar-binding transcriptional regulator
Over-represented
Gene ID	Gene Name	Deseq2 Log FC	Deseq2 adj p value	Function
ID870_08760		2.087	0.01324	DUF2207 domain-containing protein
ID870_05290		2.383	0.03298	VIT family protein
ID870_06600	adcA	2.501	0.00802	zinc ABC transporter substrate-binding protein AdcA
ID870_00445		2.6	0.01398	alginate lyase family protein
ID870_06765	recN	2.626	0.03617	recN
ID870_03330		2.671	0.04843	GBS Bsp-like repeat-containing protein
ID870_06415		2.77	0.04287	ClbS/DfsB family four-helix bundle protein
ID870_06630		2.825	0.02991	nucleoside hydrolase
ID870_06690		2.887	0.02364	fructose-1,6-bisphosphatase
ID870_05115		2.916	0.04564	hypothetical protein
ID870_07695		2.933	0.0161	glycyl radical protein
ID870_06915		3.072	0.01543	YqgQ family protein
ID870_06910		3.101	0.02154	ROK family glucokinase
ID870_04285		3.12	0.0003526	hypothetical protein
ID870_04305		3.127	0.02767	carbon starvation protein A
ID870_09830		3.142	0.0176	insulinase family protein
ID870_07350		3.262	0.00802	DUF975 family protein
ID870_08460		3.373	0.02588	ABC transporter ATP-binding protein
ID870_00970		3.441	9.31e-06	LysR family transcriptional regulator
ID870_05600		3.454	0.004125	PspC domain-containing protein
ID870_02125		3.489	0.007425	PhoH family protein
ID870_09665	mfd	3.532	0.009011	mfd
ID870_05485	pepF	3.554	0.01351	pepF
ID870_03830		3.571	0.04351	ABC transporter ATP-binding protein
ID870_03785		3.591	0.006422	homoserine dehydrogenase
ID870_08060		3.766	0.00802	sigma factor regulator N-terminal domain-containing protein
ID870_00215		3.831	0.03617	extracellular solute-binding protein
ID870_00670		3.861	0.001222	transcription antiterminator
ID870_02945		3.93	0.03969	ABC-F family ATP-binding cassette domain-containing protein
ID870_08870		3.977	0.0231	substrate-binding domain-containing protein
ID870_07125		4.031	0.0001967	cation transporter
ID870_10210		4.074	0.0231	cold-shock protein
ID870_05535		4.097	0.01105	bifunctional 3,4-dihydroxy-2-butanone-4-phosphate synthase/GTP cyclohydrolase II
ID870_02770		4.132	0.02864	cysteine desulfurase
ID870_00680		4.143	0.02865	phosphoketolase family protein
ID870_06380	tet(M)	4.144	0.0001826	tet(M)
ID870_02025		4.148	0.04746	peptidylprolyl isomerase
ID870_01140		4.152	0.006955	ATP-dependent RecD-like DNA helicase
ID870_01650	mltG	4.205	0.04351	mltG
ID870_07220	rlmD	4.221	0.01998	rlmD
ID870_01955		4.245	0.02931	3-oxoacyl-ACP reductase
ID870_05980		4.252	0.0004382	serine hydrolase
ID870_07120		4.308	4.534e-05	TetR/AcrR family transcriptional regulator
ID870_02735		4.332	0.006845	class I SAM-dependent rRNA methyltransferase
ID870_10170		4.359	0.01943	histidine--tRNA ligase
ID870_04405		4.377	2.392e-11	UPF0223 family protein
ID870_07510		4.437	0.02574	DUF1361 domain-containing protein
ID870_10475		4.442	0.00287	rhodanese-like domain-containing protein
ID870_04815	cas9	4.483	0.0001961	cas9
ID870_04395		4.517	0.04235	bifunctional riboflavin kinase/FAD synthetase
ID870_05155	udk	4.528	0.00802	udk
ID870_05525	lysS	4.53	0.0009778	lysS
ID870_01805		4.54	0.01358	branched-chain amino acid ABC transporter permease
ID870_07555		4.581	0.01422	ribonuclease P
ID870_01495	dhaS	4.61	0.01082	dhaS
ID870_01555		4.634	0.0002283	ECF-type riboflavin transporter substrate-binding protein
ID870_04615		4.642	0.01589	DUF1002 domain-containing protein
ID870_01020		4.657	0.03002	DUF4365 domain-containing protein
ID870_07450	trmB	4.665	0.008205	trmB
ID870_07680	cysK	4.707	5.932e-05	cysK
ID870_08405		4.724	0.004764	SseB family protein
ID870_00710		4.735	8.556e-10	HAMP domain-containing histidine kinase
ID870_07455		4.755	0.03165	phosphotransferase family protein
ID870_06195		4.799	0.04746	type II toxin-antitoxin system Phd/YefM family antitoxin
ID870_07515		4.817	0.0294	hypothetical protein
ID870_08490		4.826	0.02657	CidA/LrgA family protein
ID870_07765	rsmB	4.847	0.000157	rsmB
ID870_03935		4.863	0.0001179	KUP/HAK/KT family potassium transporter
ID870_06700		4.876	0.01987	calcium-translocating P-type ATPase, PMCA-type
ID870_08910		4.882	0.02912	CTP synthase
ID870_06030		4.92	7.193e-06	SpaH/EbpB family LPXTG-anchored major pilin
ID870_00840		4.936	0.0001506	phosphoglycerate kinase
ID870_03275		4.942	0.04429	uracil-DNA glycosylase family protein
ID870_07330		4.967	9.883e-05	MBL fold metallo-hydrolase
ID870_00245		4.969	0.04665	D-tyrosyl-tRNA(Tyr) deacylase
ID870_04440	pstB	4.979	0.004579	pstB
ID870_10205	mutS	4.995	0.04347	mutS
ID870_04910		5.027	0.04626	magnesium transporter CorA family protein
ID870_07845		5.06	0.02732	DUF1273 domain-containing protein
ID870_07300		5.098	0.0007826	BMP family protein
ID870_08245		5.141	0.004704	WXG100 family type VII secretion target
ID870_04590		5.156	0.0227	hypothetical protein
ID870_05970		5.161	0.02835	ABC-2 family transporter protein
ID870_10125		5.25	0.0221	hypothetical protein
ID870_03400	alsS	5.261	0.04626	alsS
ID870_03970		5.276	0.0008903	NAD(P)H-dependent oxidoreductase
ID870_06825		5.287	2.523e-08	AAA family ATPase
ID870_04200	essC	5.339	0.008766	essC
ID870_04315	ylqF	5.352	0.0332	ylqF
ID870_01515		5.431	3.883e-06	amino acid ABC transporter substrate-binding protein
ID870_07030		5.531	2.161e-08	Gfo/Idh/MocA family oxidoreductase
ID870_02970	gdhA	5.589	0.002751	gdhA
ID870_01055	cydB	5.636	0.007149	cydB
ID870_07595	fabD	5.673	0.03847	fabD
ID870_09875	mnmA	5.675	0.03426	mnmA
ID870_01505		5.688	0.01472	YebC/PmpR family DNA-binding transcriptional regulator
ID870_01645		5.697	0.02758	GNAT family N-acetyltransferase
ID870_09300		5.719	0.03752	helix-turn-helix domain-containing protein
ID870_04795	ndk	5.734	0.01793	ndk
ID870_10290	nrdG	5.764	0.04864	nrdG
ID870_09805		5.766	1.294e-05	helix-turn-helix transcriptional regulator
ID870_00745		5.792	0.005977	DUF2974 domain-containing protein
ID870_01230		5.792	0.006571	aminopeptidase P family protein
ID870_05825		5.806	0.04576	VTT domain-containing protein
ID870_02390	asp3	5.819	0.006238	asp3
ID870_09660		5.823	0.002518	RNA-binding S4 domain-containing protein
ID870_07930	proB	5.846	0.02272	proB
ID870_08485	lrgB	5.872	0.001286	lrgB
ID870_01105		5.889	1.593e-06	sulfite exporter TauE/SafE family protein
ID870_06500		5.907	0.03248	HAMP domain-containing histidine kinase
ID870_05730		5.909	0.01405	alpha-amylase
ID870_05445		5.962	0.005708	D-alanine--D-alanine ligase
ID870_03455	arsC	5.99	6.84e-06	arsC
ID870_01850		5.991	0.03394	copper homeostasis protein CutC
ID870_06570		6.026	0.003702	voltage-gated chloride channel family protein
ID870_02425		6.028	0.0462	sugar ABC transporter permease
ID870_10405		6.034	8.579e-06	MFS transporter
ID870_05740		6.043	1.087e-07	aminopeptidase P family protein
ID870_05510		6.053	0.04612	aminoacyl-tRNA deacylase
ID870_08200		6.061	3.079e-06	osmoprotectant ABC transporter substrate-bindingprotein
ID870_01720		6.092	0.01189	nucleoside-triphosphate diphosphatase
ID870_02625		6.128	0.0337	phosphatase PAP2 family protein
ID870_09400	purN	6.19	0.01708	purN
ID870_04415		6.211	0.01082	RsmF rRNA methyltransferase first C-terminal domain-containing protein
ID870_03030		6.218	0.04902	type 2 isopentenyl-diphosphate Delta-isomerase
ID870_05835		6.245	0.007112	FAD/NAD(P)-binding protein
ID870_07900		6.298	0.003958	DEAD/DEAH box helicase
ID870_02130		6.318	3.432e-09	DUF4037 domain-containing protein
ID870_03045		6.34	3.1e-06	diacylglycerol kinase family lipid kinase
ID870_02220		6.373	0.003025	hypothetical protein
ID870_03340		6.408	0.03002	DnaD domain-containing protein
ID870_04610		6.427	0.04267	cation:proton antiporter
ID870_10285		6.43	0.0167	GNAT family N-acetyltransferase
ID870_09145		6.438	0.03856	adenylate kinase
ID870_08530		6.458	0.009406	DUF4651 domain-containing protein
ID870_01180		6.459	0.003481	helix-turn-helix transcriptional regulator
ID870_04540		6.463	0.005976	GntR family transcriptional regulator
ID870_03890		6.53	0.0007863	DUF1831 domain-containing protein
ID870_08080		6.552	0.003613	helix-turn-helix transcriptional regulator
ID870_03310		6.552	0.012	cystathionine beta-lyase
ID870_03280		6.579	0.002755	hypothetical protein
ID870_10520		6.586	0.0005353	GNAT family N-acetyltransferase
ID870_00610		6.595	0.01233	PTS sugar transporter subunit IIA
ID870_00590		6.597	0.01103	hypothetical protein
ID870_08280		6.598	0.01512	Rep protein
ID870_03530		6.648	0.02588	glycosyltransferase family 2 protein
ID870_01390		6.671	0.003573	pyruvate, phosphate dikinase
ID870_09000		6.676	0.0001179	nucleotidyltransferase family protein
ID870_06190		6.684	0.04073	type II toxin-antitoxin system death-on-curing family toxin
ID870_02505	rpoD	6.706	0.04414	rpoD
ID870_07610		6.71	0.01662	ketoacyl-ACP synthase III
ID870_00005		6.737	0.006955	hypothetical protein
ID870_04595		6.752	0.03393	DUF3173 family protein
ID870_04895		6.772	0.03764	thiamine pyrophosphate-dependent dehydrogenase E1 component subunit alpha
ID870_02730		6.809	0.001054	LTA synthase family protein
ID870_00410	dhuI	6.847	0.01581	dhuI
ID870_07285	rnpA	6.861	0.02446	rnpA
ID870_01895		6.864	0.0005044	DUF1275 domain-containing protein
ID870_01270		6.885	0.002254	Asp23/Gls24 family envelope stress response protein
ID870_07185	nrdE	6.906	0.001395	nrdE
ID870_05095		6.911	0.03764	ABC transporter
ID870_05690		6.917	0.0475	amino acid ABC transporter permease
ID870_05435		6.919	0.0001281	OFA family MFS transporter
ID870_03950	guaC	6.936	0.00153	guaC
ID870_07385		6.963	0.00735	Cof-type HAD-IIB family hydrolase
ID870_09315	purK	6.977	0.012	purK
ID870_08990		6.999	0.01147	sigma-70 family RNA polymerase sigma factor
ID870_06450		7.03	0.01788	YueI family protein
ID870_02650		7.035	0.03003	manganese-dependent inorganic pyrophosphatase
ID870_08205		7.109	0.003229	ABC transporter permease
ID870_02980		7.126	0.001403	bifunctional metallophosphatase/5'-nucleotidase
ID870_07480		7.152	0.003049	HIT family protein
ID870_10355	deoC	7.155	0.01536	deoC
ID870_05945		7.175	0.009747	acyl carrier protein
ID870_05340		7.181	0.003126	superoxide dismutase
ID870_07935		7.237	0.01701	PTS transporter subunit EIIC
ID870_09405		7.243	0.01827	phosphoribosylformylglycinamidine cyclo-ligase
ID870_08995		7.258	0.02311	YjdF family protein
ID870_06485		7.281	0.02912	Paratox
ID870_03250		7.282	0.02046	epoxyqueuosine reductase QueH
ID870_07430		7.287	0.0462	YlxR family protein
ID870_05750		7.292	0.01547	HAD family hydrolase
ID870_00920		7.299	0.0002832	MerR family transcriptional regulator
ID870_00435		7.346	0.02515	PTS mannose/fructose/sorbose/N-acetylgalactosamine transporter subunit IIC
ID870_02040		7.359	0.02572	DUF3397 domain-containing protein
ID870_06400		7.421	0.000183	helix-turn-helix domain-containing protein
ID870_04310		7.464	0.000719	L,D-transpeptidase
ID870_00530		7.532	0.01547	ATP-dependent Clp protease ATP-binding subunit
ID870_08370		7.551	0.004378	DegV family protein
ID870_09695	dnaN	7.556	0.003051	dnaN
ID870_02455		7.571	0.002974	MFS transporter
ID870_10380	rpmG	7.578	0.04664	rpmG
ID870_03910		7.589	0.002953	GTP pyrophosphokinase family protein
ID870_02235	secG	7.605	0.001407	secG
ID870_06110		7.613	2.341e-05	glucosaminidase domain-containing protein
ID870_06310		7.649	0.008925	TetR/AcrR family transcriptional regulator
ID870_02215		7.691	0.008108	ABC transporter ATP-binding protein
ID870_05840		7.703	0.002736	ABC transporter ATP-binding protein
ID870_03395		7.745	0.007553	hypothetical protein
ID870_03425		7.761	0.01324	ATP-binding cassette domain-containing protein
ID870_00360		7.777	0.005547	isoprenyl transferase
ID870_04800	csn2	7.788	0.004339	csn2
ID870_06575		7.834	0.0239	chorismate mutase
ID870_01970		7.846	0.001406	Gfo/Idh/MocA family oxidoreductase
ID870_03300	miaA	7.914	0.0008446	miaA
ID870_05565		7.915	0.009712	U32 family peptidase
ID870_00420		7.943	9.135e-05	PTS sugar transporter subunit IIA
ID870_01275	nusB	7.945	5.822e-09	nusB
ID870_03080	clpX	7.998	0.002919	clpX
ID870_09365		8.048	0.0008903	sugar ABC transporter permease
ID870_04775		8.075	0.03518	GNAT family N-acetyltransferase
ID870_05735	ccpA	8.094	0.001286	ccpA
ID870_01735	xerD	8.135	0.0002394	xerD
ID870_01830		8.207	0.01228	dTMP kinase
ID870_07675		8.227	0.00205	YigZ family protein
ID870_00195		8.295	0.0005632	PTS mannose/fructose/sorbose/N-acetylgalactosamine transporter subunit IIC
ID870_03480		8.314	0.02942	LysR family transcriptional regulator
ID870_06170		8.334	0.02115	phage major capsid protein
ID870_09950		8.366	0.0001179	hypothetical protein
ID870_10360		8.373	0.00203	phosphopentomutase
ID870_02820		8.373	0.002953	carbamoyl phosphate synthase small subunit
ID870_10460		8.386	0.002746	iron-containing alcohol dehydrogenase family protein
ID870_10455		8.392	0.0001855	DUF1003 domain-containing protein
ID870_01095		8.415	0.003292	universal stress protein
ID870_03210	phtE	8.46	0.006909	pneumococcal-type histidine triad protein
ID870_05925	cylE	8.508	0.0001898	cylE protein
ID870_04930		8.518	0.0001668	phenylalanine--tRNA ligase subunit beta
ID870_07950		8.546	0.002948	bacteriocin immunity protein
ID870_00725	dltB	8.552	0.0002231	dltB
ID870_09115	rplQ	8.564	0.0231	rplQ
ID870_08535		8.634	0.01916	hypothetical protein
ID870_08215		8.65	0.0001375	MutR family transcriptional regulator
ID870_07975	glpO	8.656	0.0007826	glpO
ID870_08715		8.678	3.245e-05	D-alanyl-D-alanine carboxypeptidase
ID870_09265		8.68	1.474e-07	threonine synthase
ID870_03295		8.724	0.008766	DUF3042 family protein
ID870_08105		8.726	0.009552	hypothetical protein
ID870_03730		8.746	0.009455	HAD-IIB family hydrolase
ID870_00880	rimI	8.749	0.001583	rimI
ID870_07195	nrdF	8.796	0.0001872	nrdF
ID870_05960		8.8	0.01871	cylX protein
ID870_08095		8.806	0.009582	hypothetical protein
ID870_04840		8.816	0.003873	hypothetical protein
ID870_01225		8.823	0.002795	DUF4811 domain-containing protein
ID870_07295	galU	8.83	0.007155	galU
ID870_06365		8.904	0.0006446	bifunctional lysozyme/C40 family peptidase
ID870_10050	mprF	8.941	0.0002283	mprF
ID870_08895		8.988	0.0005385	dUTP diphosphatase
ID870_10365		8.997	1.088e-06	hypothetical protein
ID870_01910	brnQ	9.005	4.205e-06	brnQ
ID870_05405		9.097	0.002642	ABC transporter permease
ID870_08875		9.12	0.001148	glutamate--tRNA ligase
ID870_00395		9.121	9.876e-05	nitroreductase family protein
ID870_10330	groL	9.144	0.0001094	groL
ID870_10530		9.154	0.0006852	DUF2812 domain-containing protein
ID870_05680		9.177	0.001635	amino acid ABC transporter ATP-binding protein
ID870_02525		9.198	0.008833	glycosyltransferase family 2 protein
ID870_06865		9.225	0.0003766	YggS family pyridoxal phosphate-dependent enzyme
ID870_00285	lacA	9.29	0.03052	lacA
ID870_05130		9.314	7.557e-05	methionine adenosyltransferase
ID870_01460		9.328	0.0004481	nucleotidyltransferase
ID870_04050	coaC	9.367	0.007418	coaC
ID870_08970	hrcA	9.417	0.0001138	hrcA
ID870_05440		9.457	0.001362	UDP-N-acetylmuramoyl-tripeptide--D-alanyl-D- alanine ligase
ID870_02885		9.525	1.533e-05	PTS transporter subunit IIC
ID870_03905		9.65	0.00198	CYTH domain-containing protein
ID870_04925		9.686	0.0001179	neutral zinc metallopeptidase
ID870_01825		9.693	0.0001215	CBS domain-containing protein
ID870_02085	nikD	9.694	7.139e-05	ABC transporter ATP-binding protein
ID870_05905		9.761	0.007311	CylK protein
ID870_00615		9.806	0.009895	3-keto-L-gulonate-6-phosphate decarboxylase UlaD
ID870_04520		9.842	0.003896	PASTA domain-containing protein
ID870_01705		9.863	0.008948	hypothetical protein
ID870_05250		9.884	0.0007826	O-methyltransferase
ID870_02280		9.903	2.725e-05	amidase
ID870_04680		9.955	0.0006039	30S ribosomal protein S20
ID870_05920		9.959	0.01314	aminomethyltransferase family protein
ID870_08225		10.04	0.0002889	hypothetical protein
ID870_01250		10.07	0.0004361	hypothetical protein
ID870_05780	uidA	10.11	1.648e-05	uidA
ID870_09650		10.15	0.006238	recombinase
ID870_08110		10.19	0.0001365	0
ID870_05240		10.23	0.002953	LURP-one-related family protein
ID870_05515		10.25	0.00169	histidine phosphatase family protein
ID870_00035		10.29	0.0005911	#N/A
ID870_07795		10.29	0.006909	response regulator transcription factor
ID870_00160		10.29	0.02501	ABC transporter ATP-binding protein
ID870_04550		10.3	1.211e-10	hypothetical protein
ID870_10485		10.48	0.001406	TIGR00730 family Rossman fold protein
ID870_01190		10.5	0.0007247	30S ribosomal protein S6
ID870_05895		10.52	3.39e-05	hypothetical protein
ID870_10350		10.6	0.0006446	NupC/NupG family nucleoside CNT transporter
ID870_03375	hylB	10.66	8.678e-08	hylB
ID870_05350		10.74	9.302e-06	class I SAM-dependent methyltransferase
ID870_06580		10.91	0.003025	flavodoxin
ID870_08335		11.05	0.002518	hypothetical protein
ID870_02435		11.06	0.0001866	extracellular solute-binding protein
ID870_06640	asnS	11.18	0.0001286	asnS
ID870_05255		11.2	0.0005972	HAD hydrolase-like protein
ID870_04700		11.28	1.965e-05	alkylphosphonate utilization protein
ID870_10095		11.35	0.001577	response regulator transcription factor
ID870_04850		11.36	0.000412	phosphoglucosamine mutase
ID870_03825	murB	11.43	0.002578	murB
ID870_04175		11.43	0.003742	WXG100 family type VII secretion target
ID870_05580		11.45	0.0002089	YtxH domain-containing protein
ID870_06015	srtC2	11.48	0.0003872	srtC2
ID870_04030		11.5	0.0002956	ABC transporter ATP-binding protein
ID870_01680		11.66	0.01045	acylphosphatase
ID870_07705		11.76	2.224e-05	PTS sugar transporter subunit IIB
ID870_07615		11.78	5.604e-06	MarR family transcriptional regulator
ID870_05720		11.84	0.0003692	glycosyltransferase family 4 protein
ID870_06860		11.91	0.0005831	cell division protein SepF
ID870_01540		11.95	1.001e-08	zinc-dependent alcohol dehydrogenase family protein
ID870_02555		12.07	0.0002602	NAD-dependent epimerase/dehydratase family protein
ID870_03385		12.22	3.583e-05	NUDIX hydrolase
ID870_07400		12.27	0.0002089	copper-translocating P-type ATPase
ID870_09945		12.34	4.022e-09	CopG family transcriptional regulator
ID870_07100		12.48	0.0001997	type II toxin-antitoxin system RelB/DinJ family antitoxin
ID870_00650		12.67	1.724e-05	PTS galactitol transporter subunit IIC
ID870_06265		12.72	0.009272	hypothetical protein
ID870_04045		12.76	0.0001179	ECF transporter S component
ID870_04015		12.94	3.131e-06	nucleoid-associated protein
ID870_07850	recU	12.96	0.001511	recU
ID870_08590		13.11	0.0006475	type II secretion system protein
ID870_08440		13.12	6.913e-08	PTS sugar transporter subunit IIB
ID870_08090		13.36	9.736e-06	hypothetical protein
ID870_06660		13.4	0.0001094	MBL fold metallo-hydrolase
ID870_04720	pfkA	13.4	0.0002431	pfkA
ID870_10495		13.44	7.372e-05	phosphatase PAP2 family protein
ID870_02850		14.01	1.001e-08	KH domain-containing protein
ID870_03405	budA	14.18	5.718e-07	budA
ID870_06440		14.29	1.797e-06	DNA/RNA non-specific endonuclease
ID870_04145		14.74	2.341e-05	aspartate carbamoyltransferase catalytic subunit
ID870_09160	rpmD	14.79	0.04646	rpmD
ID870_04280		15.33	3.886e-07	hypothetical protein
ID870_05375		15.82	0.000145	helix-hairpin-helix domain-containing protein
ID870_00960		16.06	0.0005455	SDR family NAD(P)-dependent oxidoreductase
ID870_03885		17.19	2.117e-10	redox-sensing transcriptional repressor Rex
ID870_10030		18.83	1.588e-10	TetR/AcrR family transcriptional regulator C-terminal domain-containing protein

## Sheet: Uterus_fitness
Under-represented
Gene ID	Gene Name	Deseq2 Log FC	Deseq2 adj p value	Function
ID870_09990		-43.12	1.445e-20	DUF2758 domain-containing protein
ID870_06215	dcm	-40.54	1.296e-34	dcm
ID870_07395		-40.23	4.862e-30	heavy-metal-associated domain-containing protein
ID870_09255	rpsJ	-39.37	6.021e-26	rpsJ
ID870_10165	rpmF	-37.14	1.244e-37	rpmF
ID870_04960		-36.03	7.989e-20	DUF1146 domain-containing protein
ID870_03625		-33.24	1.769e-22	0
ID870_02860		-30.97	4.213e-23	#N/A
ID870_07535		-30.53	6.014e-21	PTS mannose/fructose/sorbose transporter family subunit IID
ID870_02705		-29.91	1.394e-10	LysM peptidoglycan-binding domain-containing protein
ID870_00635		-25.05	4.435e-10	LacI family DNA-binding transcriptional regulator
ID870_06140		-24.56	5.713e-07	hypothetical protein
ID870_04950		-23.19	4.086e-09	DNA-directed RNA polymerase subunit beta
ID870_10160	rpmG	-22.87	1.784e-08	rpmG
ID870_05220		-22.4	1.449e-08	hypothetical protein
ID870_08900		-22.39	7.906e-09	0
ID870_02635		-22.06	5.093e-10	class I SAM-dependent methyltransferase
ID870_02305		-21.97	3.791e-16	hypothetical protein
ID870_00035		-21.94	9.056e-09	#N/A
ID870_08395		-21.9	4.01e-11	lipoprotein
ID870_10025		-21.62	9.824e-08	DUF4298 domain-containing protein
ID870_02115		-21.55	1.268e-19	YozE family protein
ID870_08775		-21.43	1.604e-12	cuticle protein
ID870_00990		-21.3	3.412e-07	PTS fructose transporter subunit IIB
ID870_00765	rnmV	-20.15	8.244e-06	rnmV
ID870_04210		-19.32	4.841e-08	hypothetical protein
ID870_07920	rsmH	-19.01	6.87e-08	rsmH
ID870_08345		-18.59	2.265e-09	hypothetical protein
ID870_05505		-18.41	2.316e-05	SDR family oxidoreductase
ID870_03235		-17.52	5.667e-06	phage tail protein
ID870_09420		-16.21	9.499e-08	phosphoribosylaminoimidazolesuccinocarboxamide synthase
ID870_01335		-16.03	6.935e-09	aldo/keto reductase
ID870_06185		-15.9	7.105e-06	hypothetical protein
ID870_06150		-15.58	0.002271	hypothetical protein
ID870_03740	tpx	-15.55	6.011e-05	tpx
ID870_06525		-15.31	7.345e-06	NINE protein
ID870_09010		-15	0.0003794	hypothetical protein
ID870_00025		-14.86	1.088e-05	hypothetical protein
ID870_09925		-14.81	4.105e-06	helix-turn-helix domain-containing protein
ID870_07150		-14.34	3.791e-05	cupin
ID870_09355		-13.51	4.516e-11	YhcH/YjgK/YiaL family protein
ID870_05775		-13.07	2.105e-05	FadR family transcriptional regulator
ID870_06485		-12.42	0.003757	Paratox
ID870_09985		-12.26	0.008455	hypothetical protein
ID870_02480		-12.24	0.0009766	transporter substrate-binding domain-containing protein
ID870_08095		-12.2	0.007907	hypothetical protein
ID870_09070		-12.17	0.01797	0
ID870_08885		-12.14	0.001337	carbonic anhydrase
ID870_00145		-12.06	0.0004466	endonuclease/exonuclease/phosphatase family protein
ID870_07885		-11.97	4.355e-05	amino acid ABC transporter ATP-binding protein
ID870_06770		-11.94	1.7e-11	ArgR family transcriptional regulator
ID870_00860		-11.79	0.001451	CHAP domain-containing protein
ID870_00930		-11.63	0.002232	YbaB/EbfC family nucleoid-associated protein
ID870_07635		-11.44	0.03228	0
ID870_04670		-11.39	0.001063	class I SAM-dependent methyltransferase
ID870_01945		-11.24	0.0004854	hypothetical protein
ID870_08065		-10.89	0.0005674	GNAT family N-acetyltransferase
ID870_04225		-10.64	2.867e-05	DUF4176 domain-containing protein
ID870_03510		-10.63	0.0004686	UDP-N-acetylglucosamine--LPS N-acetylglucosaminetransferase
ID870_06145		-10.55	0.004192	phage tail protein
ID870_09940		-10.46	0.004428	Bro-N domain-containing protein
ID870_08330		-10.23	3.833e-05	replication initiator protein A
ID870_03150		-10.23	6.523e-05	hypothetical protein
ID870_02040		-10.21	0.01935	DUF3397 domain-containing protein
ID870_06210		-10.1	0.01858	DUF4314 domain-containing protein
ID870_04955	murA	-10.04	0.01109	murA
ID870_04150	carA	-9.824	0.03891	carA
ID870_07170		-9.653	4.105e-06	AraC family transcriptional regulator
ID870_00065		-9.498	0.0007031	RNA-binding protein
ID870_03545		-9.493	0.0005352	glycosyltransferase family 52 protein
ID870_07305		-9.429	0.01124	rhomboid family intramembrane serine protease
ID870_05310		-9.417	0.001072	GntP family permease
ID870_01655	greA	-9.41	0.03455	greA
ID870_06090		-9.372	0.0003628	hypothetical protein
ID870_04035		-9.366	0.03362	hypothetical protein
ID870_08005	glyQ	-9.352	6.131e-06	glyQ
ID870_07005	rsmD	-9.236	0.005516	rsmD
ID870_04575		-9.177	0.006832	hypothetical protein
ID870_01990		-9.159	0.0009766	NUDIX hydrolase
ID870_01670		-9.11	0.002872	amino acid ABC transporter permease
ID870_03655		-9.082	0.01381	LrgB family protein
ID870_07440	rimP	-9.065	0.01091	rimP
ID870_10305		-9.015	0.01021	Cof-type HAD-IIB family hydrolase
ID870_07335		-8.848	0.02262	biotin transporter BioY
ID870_07605		-8.713	0.004783	acyl carrier protein
ID870_09330		-8.693	0.0008881	MurR/RpiR family transcriptional regulator
ID870_02270		-8.511	0.01601	aldo/keto reductase
ID870_01120		-8.379	0.0048	pyridoxamine 5'-phosphate oxidase family protein
ID870_05770		-8.279	0.04411	bifunctional 2-keto-4-hydroxyglutarate aldolase/2-keto-3-deoxy-6-phosphogluconate aldolase
ID870_02140		-8.143	0.0129	class I SAM-dependent methyltransferase
ID870_10120		-8.128	0.01516	replication protein
ID870_02655		-8.111	0.01272	DUF1803 domain-containing protein
ID870_05305		-8.093	0.01458	serine hydrolase
ID870_02415		-8.044	0.0002495	8-oxo-dGTP diphosphatase
ID870_08050		-7.957	0.04106	lipoprotein
ID870_02665	fhuB	-7.943	0.01011	iron ABC transporter permease
ID870_00575		-7.927	0.01229	IS5 family transposase
ID870_05080	thiM	-7.84	0.042	thiM
ID870_06945	bioB	-7.808	0.04578	bioB
ID870_08230		-7.751	0.0004182	hypothetical protein
ID870_06490		-7.743	0.03455	CsbD family protein
ID870_10200	argR	-7.696	0.02105	argR
ID870_01235		-7.623	0.0392	competence protein ComE
ID870_07090		-7.621	0.0001863	hypothetical protein
ID870_04625		-7.6	0.003308	class A sortase
ID870_05990		-7.592	0.00468	hypothetical protein
ID870_02090	nikE	-7.573	0.02783	ABC transporter ATP-binding protein
ID870_04300		-7.558	0.004097	LytTR family transcriptional regulator DNA-binding domain-containing protein
ID870_05965		-7.525	0.001392	ABC transporter permease
ID870_02630		-7.51	0.006425	TIGR01212 family radical SAM protein
ID870_05205		-7.509	0.009634	DUF3169 family protein
ID870_02810		-7.476	0.008647	RluA family pseudouridine synthase
ID870_04770	msrB	-7.447	0.01966	msrB
ID870_02010	mtsA	-7.443	0.0008265	metal ABC transporter substrate-binding protein
ID870_01925		-7.338	6.566e-05	CotH kinase family protein
ID870_06425		-7.216	0.02562	LCP family protein
ID870_00210		-7.149	0.003621	response regulator
ID870_02315		-7.111	0.01458	amino acid ABC transporter ATP-binding protein
ID870_02760	gorA	-7.042	0.01504	gorA
ID870_07425		-6.962	0.02304	YlxQ-related RNA-binding protein
ID870_10190		-6.923	0.02866	bacteriocin immunity protein
ID870_05940	fabZ	-6.845	0.005572	fabZ
ID870_03145		-6.825	0.004353	hypothetical protein
ID870_08470		-6.773	0.01011	ABC transporter permease
ID870_05790		-6.678	0.01593	MFS transporter
ID870_02880		-6.639	0.01445	NAD(P)/FAD-dependent oxidoreductase
ID870_10140		-6.622	0.02529	sigma-70 family RNA polymerase sigma factor
ID870_00755		-6.614	0.01978	hypothetical protein
ID870_01090		-6.568	0.04478	MFS transporter
ID870_05590		-6.555	0.01813	prolipoprotein diacylglyceryl transferase
ID870_01445	rsfS	-6.551	0.008737	rsfS
ID870_01065	cydC	-6.517	0.001209	cydC
ID870_05245	prsA	-6.465	0.003487	prsA
ID870_04080		-6.385	0.009441	protein-ADP-ribose hydrolase
ID870_10565		-6.384	0.03393	WXG100 family type VII secretion target
ID870_03715		-6.382	0.006851	CsbD family protein
ID870_08640	adcB	-6.371	0.0001903	metal ABC transporter permease
ID870_06880		-6.333	0.0008881	FtsQ-type POTRA domain-containing protein
ID870_00240		-6.274	0.005278	bifunctional (p)ppGpp synthetase/guanosine-3',5'-bis(diphosphate) 3'-pyrophosphohydrolase
ID870_10270	nrdD	-6.27	0.04361	nrdD
ID870_03780		-6.256	0.001728	polysaccharide deacetylase family protein
ID870_05485	pepF	-6.227	0.001331	pepF
ID870_01500	dhaQ	-6.196	0.02066	dhaQ
ID870_05665		-6.148	0.03333	MBL fold metallo-hydrolase
ID870_01975		-6.105	0.01478	VOC family protein
ID870_03760		-6.07	0.003757	hypothetical protein
ID870_00265		-5.877	0.01845	PTS sugar transporter subunit IIA
ID870_07380	polA	-5.863	0.008455	polA
ID870_03180		-5.863	0.009312	hypothetical protein
ID870_06615		-5.807	0.02266	YvcK family protein
ID870_00845		-5.714	0.01404	aromatic acid exporter family protein
ID870_04400		-5.676	0.02741	Spx/MgsR family RNA polymerase-binding regulatory protein
ID870_08685		-5.637	0.0405	ATP-binding cassette domain-containing protein
ID870_01765	trkA	-5.509	0.00402	trkA
ID870_08375		-5.439	0.04188	NYN domain-containing protein
ID870_00465		-5.424	0.009618	MFS transporter
ID870_05555		-5.363	0.004189	hypothetical protein
ID870_05630		-5.263	0.01086	TIGR03943 family protein
ID870_10420		-5.243	0.003487	HAMP domain-containing histidine kinase
ID870_02135		-5.201	0.001154	NUDIX domain-containing protein
ID870_03500		-5.176	0.006411	tyrosine-protein kinase
ID870_00800		-5.062	0.0006442	DNA recombination protein RmuC
ID870_03865		-5.006	0.02948	lipase
ID870_10525		-4.998	0.02478	helix-turn-helix transcriptional regulator
ID870_07025		-4.98	0.00582	magnesium transporter CorA family protein
ID870_08340		-4.94	0.04604	DNA-binding protein
ID870_02675		-4.935	0.006567	ABC transporter ATP-binding protein
ID870_00140		-4.922	0.0002791	PTS transporter subunit EIIC
ID870_06955		-4.888	0.02515	aminodeoxychorismate/anthranilate synthase component II
ID870_03595	parC	-4.638	0.03185	parC
ID870_01795		-4.634	0.02906	DUF2129 domain-containing protein
ID870_06285		-4.409	0.0019	DNA polymerase
ID870_03920		-4.393	0.04367	RluA family pseudouridine synthase
ID870_01665		-4.377	0.0405	transporter substrate-binding domain-containing protein
ID870_08465		-4.339	0.021	ABC transporter ATP-binding protein
ID870_02105	cvfB	-4.297	0.04188	cvfB
ID870_07355		-4.189	0.008213	HAMP domain-containing histidine kinase
ID870_06630		-4.103	0.009313	nucleoside hydrolase
ID870_01555		-3.897	0.04188	ECF-type riboflavin transporter substrate-binding protein
ID870_01440		-3.765	0.01536	cysteine hydrolase
ID870_01080		-3.592	0.04587	Xaa-Pro dipeptidyl-peptidase
ID870_04450		-2.689	0.0141	M1 family metallopeptidase
Over-represented
Gene ID	Gene Name	Deseq2 Log FC	Deseq2 adj p value	Function
ID870_05335		1.978	0.04318	PRD domain-containing protein
ID870_08760		3.079	0.001951	DUF2207 domain-containing protein
ID870_05120		3.298	0.02062	hypothetical protein
ID870_08880		3.533	0.04179	FAD-containing oxidoreductase
ID870_05290		3.7	0.004703	VIT family protein
ID870_06360		3.727	0.04807	YtxH domain-containing protein
ID870_02995		3.911	0.01777	ABC transporter ATP-binding protein
ID870_00670		3.975	0.00726	transcription antiterminator
ID870_01545	brnQ	4.036	0.02633	brnQ
ID870_06910		4.281	0.007711	ROK family glucokinase
ID870_03325	recJ	4.438	0.008325	recJ
ID870_02735		4.553	0.02016	class I SAM-dependent rRNA methyltransferase
ID870_08635		4.622	0.04903	DNA/RNA non-specific endonuclease
ID870_04505		4.7	0.0002027	ABC transporter permease
ID870_00275		4.703	0.03228	PTS galactitol transporter subunit IIC
ID870_06600	adcA	4.722	1.279e-05	zinc ABC transporter substrate-binding protein AdcA
ID870_10475		4.983	0.01845	rhodanese-like domain-containing protein
ID870_05115		5.097	0.00563	hypothetical protein
ID870_03945		5.241	0.01107	MFS transporter
ID870_04655		5.353	0.02376	ABC transporter ATP-binding protein
ID870_08540	pepA	5.39	0.02144	pepA
ID870_03125	rplL	5.458	0.01665	rplL
ID870_06825		5.466	2.911e-06	AAA family ATPase
ID870_10210		5.472	0.01011	cold-shock protein
ID870_06980		5.479	0.04813	DUF1027 domain-containing protein
ID870_07505		5.563	4.25e-06	NCS2 family permease
ID870_00315	ugpC	5.59	0.00131	ugpC
ID870_00970		5.595	6.677e-10	LysR family transcriptional regulator
ID870_08910		5.603	0.03996	CTP synthase
ID870_01020		5.651	0.02875	DUF4365 domain-containing protein
ID870_07980	glpK	5.713	0.02871	glpK
ID870_00515		5.788	0.04633	elongation factor Ts
ID870_01955		5.79	0.01227	3-oxoacyl-ACP reductase
ID870_04495		5.859	0.0472	sensor histidine kinase
ID870_03495		5.913	0.01445	capsular polysaccharide biosynthesis protein CpsC
ID870_01130	dinB	5.976	0.03025	dinB
ID870_03485		6.086	0.00468	LCP family protein
ID870_01650	mltG	6.104	0.01263	mltG
ID870_08455	treP	6.137	0.007246	treP
ID870_02390	asp3	6.144	0.01797	asp3
ID870_04285		6.166	8.074e-10	hypothetical protein
ID870_07955	tkt	6.17	0.007139	tkt
ID870_00445		6.241	1.725e-07	alginate lyase family protein
ID870_07710		6.306	0.03208	PTS lactose/cellobiose transporter subunit IIA
ID870_02020	mtsC	6.335	0.01578	metal ABC transporter permease
ID870_07830		6.337	7.134e-05	class I SAM-dependent RNA methyltransferase
ID870_06075	aphA	6.345	0.02741	aphA
ID870_04440	pstB	6.362	0.002032	pstB
ID870_08015	nagA	6.43	0.01835	nagA
ID870_01005		6.456	0.03584	ribulose-phosphate 3-epimerase
ID870_07680	cysK	6.552	2.509e-06	cysK
ID870_08745		6.554	0.01601	undecaprenyl/decaprenyl-phosphate alpha-N-acetylglucosaminyl 1-phosphate transferase
ID870_07015		6.57	0.01917	aspartate--ammonia ligase
ID870_00710		6.582	8.492e-13	HAMP domain-containing histidine kinase
ID870_04195	essB	6.677	0.02411	essB
ID870_07810		6.679	0.02645	ABC transporter ATP-binding protein
ID870_02360		6.687	0.03401	glycosyl transferase family 8
ID870_05535		6.698	0.00037	bifunctional 3,4-dihydroxy-2-butanone-4-phosphate synthase/GTP cyclohydrolase II
ID870_00270		6.729	0.03255	PTS sugar transporter subunit IIB
ID870_09665	mfd	6.756	1.316e-05	mfd
ID870_03785		6.758	1.432e-05	homoserine dehydrogenase
ID870_03330		6.764	5.985e-06	GBS Bsp-like repeat-containing protein
ID870_06765	recN	6.772	9.825e-07	recN
ID870_10455		6.781	0.02365	DUF1003 domain-containing protein
ID870_00390		6.791	0.008185	MarR family transcriptional regulator
ID870_05435		6.798	0.002551	OFA family MFS transporter
ID870_07125		6.804	6.632e-08	cation transporter
ID870_06325		6.812	0.02456	DNA translocase FtsK
ID870_02540		6.814	0.01019	prealbumin-like fold domain-containing protein
ID870_02445	malQ	6.821	0.0337	malQ
ID870_01855	serC	6.831	3.084e-11	serC
ID870_10170		6.859	0.002271	histidine--tRNA ligase
ID870_07900		6.889	0.01	DEAD/DEAH box helicase
ID870_02235	secG	6.893	0.03201	secG
ID870_05600		6.943	4.091e-07	PspC domain-containing protein
ID870_05235	alaS	6.956	0.02016	alaS
ID870_07350		6.976	4.887e-07	DUF975 family protein
ID870_03300	miaA	6.985	0.01953	miaA
ID870_03925	pta	6.989	0.007521	pta
ID870_06430		6.991	0.01664	shikimate kinase
ID870_06700		6.992	0.003937	calcium-translocating P-type ATPase, PMCA-type
ID870_05185		6.998	0.01544	redoxin NrdH
ID870_06940		7.008	0.01595	hypothetical protein
ID870_07905		7.019	0.003095	phospho-N-acetylmuramoyl-pentapeptide- transferase
ID870_03470	deoD	7.02	0.03484	deoD
ID870_06435	aroA	7.025	0.0005352	aroA
ID870_05820		7.07	0.005097	ATP-binding cassette domain-containing protein
ID870_04725		7.083	0.02695	DNA polymerase III subunit alpha
ID870_01365	codY	7.089	0.0176	codY
ID870_07695		7.163	1.186e-07	glycyl radical protein
ID870_05155	udk	7.186	0.0003258	udk
ID870_05730		7.188	0.01107	alpha-amylase
ID870_03140		7.214	0.03574	hypothetical protein
ID870_00725	dltB	7.246	0.0125	dltB
ID870_08460		7.254	2.142e-05	ABC transporter ATP-binding protein
ID870_01810		7.292	0.03136	branched-chain amino acid ABC transporter permease
ID870_01645		7.301	0.01821	GNAT family N-acetyltransferase
ID870_02490		7.304	0.04188	30S ribosomal protein S21
ID870_07120		7.356	1.985e-09	TetR/AcrR family transcriptional regulator
ID870_00745		7.401	0.003264	DUF2974 domain-containing protein
ID870_02730		7.456	0.004116	LTA synthase family protein
ID870_07460		7.463	0.04367	ABC transporter permease
ID870_00535		7.477	0.001882	N-acetyltransferase
ID870_00590		7.48	0.01795	hypothetical protein
ID870_06755		7.485	0.02122	SGNH/GDSL hydrolase family protein
ID870_03040		7.504	0.0004343	glutathione S-transferase family protein
ID870_02570		7.52	0.04246	DUF2142 domain-containing protein
ID870_03735		7.543	0.01182	DNA alkylation repair protein
ID870_04910		7.609	0.01313	magnesium transporter CorA family protein
ID870_10410		7.62	0.02644	leucine--tRNA ligase
ID870_04795	ndk	7.652	0.009116	ndk
ID870_09805		7.658	1.069e-05	helix-turn-helix transcriptional regulator
ID870_01220		7.678	0.003384	multidrug efflux MFS transporter
ID870_04200	essC	7.686	0.001698	essC
ID870_04815	cas9	7.688	3.829e-08	cas9
ID870_04190		7.688	0.04065	EsaB/YukD family protein
ID870_09000		7.696	0.0005197	nucleotidyltransferase family protein
ID870_04640		7.764	0.01519	FAD-dependent oxidoreductase
ID870_02320		7.79	0.004428	ABC transporter substrate-binding protein/permease
ID870_09675	ychF	7.804	0.03882	ychF
ID870_06455		7.823	0.01795	NUDIX domain-containing protein
ID870_03310		7.869	0.009344	cystathionine beta-lyase
ID870_03110	mmuM	8.01	0.006831	mmuM
ID870_07185	nrdE	8.031	0.004192	nrdE
ID870_08045		8.052	0.04411	TetR/AcrR family transcriptional regulator
ID870_08405		8.058	7.603e-05	SseB family protein
ID870_06740		8.066	0.0141	hypothetical protein
ID870_00945		8.097	0.02304	GrpB family protein
ID870_03845		8.127	0.02034	ABC transporter substrate-binding protein
ID870_08845		8.131	0.01797	LacI family DNA-binding transcriptional regulator
ID870_05465		8.137	0.005311	triose-phosphate isomerase
ID870_09280		8.14	0.0135	acyltransferase
ID870_05680		8.163	0.02144	amino acid ABC transporter ATP-binding protein
ID870_02765		8.165	0.01186	hypothetical protein
ID870_04405		8.177	1.111e-26	UPF0223 family protein
ID870_01515		8.178	3.185e-09	amino acid ABC transporter substrate-binding protein
ID870_06225		8.183	0.02082	helix-turn-helix domain-containing protein
ID870_08215		8.187	0.003395	MutR family transcriptional regulator
ID870_09220	rpsC	8.205	0.04745	rpsC
ID870_08440		8.207	0.02456	PTS sugar transporter subunit IIB
ID870_09830		8.244	1.669e-08	insulinase family protein
ID870_10355	deoC	8.286	0.01637	deoC
ID870_05795		8.293	0.004097	D-lactate dehydrogenase
ID870_09790		8.308	0.006411	Crp/Fnr family transcriptional regulator
ID870_01905	metG	8.313	0.006851	metG
ID870_04555		8.345	0.004914	hypothetical protein
ID870_05540		8.354	0.005311	riboflavin synthase
ID870_10460		8.359	0.01313	iron-containing alcohol dehydrogenase family protein
ID870_07595	fabD	8.385	0.01109	fabD
ID870_04635		8.455	0.001331	L-lactate dehydrogenase
ID870_10560		8.461	0.006858	DUF1310 family protein
ID870_05735	ccpA	8.463	0.005747	ccpA
ID870_08715		8.563	0.001746	D-alanyl-D-alanine carboxypeptidase
ID870_03490		8.572	0.02889	tyrosine-protein phosphatase CpsB
ID870_03045		8.577	9.824e-08	diacylglycerol kinase family lipid kinase
ID870_03345		8.608	0.02113	tRNA (adenine-N(1))-methyltransferase
ID870_03970		8.609	4.039e-06	NAD(P)H-dependent oxidoreductase
ID870_07455		8.62	0.000696	phosphotransferase family protein
ID870_01895		8.625	0.0003503	DUF1275 domain-containing protein
ID870_06365		8.646	0.008132	bifunctional lysozyme/C40 family peptidase
ID870_04925		8.657	0.0197	neutral zinc metallopeptidase
ID870_08225		8.675	0.04135	hypothetical protein
ID870_06885		8.693	0.007767	UDP-N-acetylglucosamine--N-acetylmuramyl- (pentapeptide) pyrophosphoryl-undecaprenol N-acetylglucosamine transferase
ID870_00880	rimI	8.714	0.01081	rimI
ID870_08965	grpE	8.728	0.04518	grpE
ID870_03395		8.753	0.01768	hypothetical protein
ID870_00360		8.809	0.008455	isoprenyl transferase
ID870_03950	guaC	8.818	0.0008344	guaC
ID870_07845		8.825	0.002272	DUF1273 domain-containing protein
ID870_01105		8.836	9.829e-10	sulfite exporter TauE/SafE family protein
ID870_03800		8.852	0.00207	bifunctional folylpolyglutamate synthase/dihydrofolate synthase
ID870_01740		8.855	0.002286	segregation/condensation protein A
ID870_06195		8.87	0.001877	type II toxin-antitoxin system Phd/YefM family antitoxin
ID870_00195		8.877	0.00183	PTS mannose/fructose/sorbose/N-acetylgalactosamine transporter subunit IIC
ID870_01225		8.879	0.04267	DUF4811 domain-containing protein
ID870_04735		8.906	0.02405	ABC transporter ATP-binding protein
ID870_06380	tet(M)	8.935	1.3e-12	tet(M)
ID870_00680		8.953	2.706e-05	phosphoketolase family protein
ID870_07675		8.961	0.005747	YigZ family protein
ID870_04140		8.984	0.0001549	dihydroorotase
ID870_05840		9.034	0.002779	ABC transporter ATP-binding protein
ID870_06390		9.041	0.002731	helix-turn-helix domain-containing protein
ID870_01415		9.052	0.03308	YqeG family HAD IIIA-type phosphatase
ID870_08950		9.103	5.317e-06	PLP-dependent aminotransferase family protein
ID870_03295		9.138	0.04606	DUF3042 family protein
ID870_08365	rplM	9.143	0.04411	rplM
ID870_10350		9.148	0.03745	NupC/NupG family nucleoside CNT transporter
ID870_05980		9.188	2.626e-11	serine hydrolase
ID870_10330	groL	9.206	0.0008788	groL
ID870_06060		9.233	0.03333	YSIRK-type signal peptide-containing protein
ID870_05565		9.253	0.01422	U32 family peptidase
ID870_09300		9.261	0.003849	helix-turn-helix domain-containing protein
ID870_05095		9.301	0.04246	ABC transporter
ID870_01540		9.347	0.0002322	zinc-dependent alcohol dehydrogenase family protein
ID870_10365		9.352	3.48e-05	hypothetical protein
ID870_07770		9.363	0.0126	methionyl-tRNA formyltransferase
ID870_06355		9.365	0.04262	ATP-binding protein
ID870_04315	ylqF	9.367	0.001154	ylqF
ID870_07045		9.371	0.001174	AAA family ATPase
ID870_03910		9.38	0.003264	GTP pyrophosphokinase family protein
ID870_07300		9.398	8.399e-08	BMP family protein
ID870_07225	recX	9.403	0.009906	recX
ID870_08220		9.41	0.02644	hypothetical protein
ID870_03245		9.421	0.02275	MATE family efflux transporter
ID870_08205		9.436	0.00229	ABC transporter permease
ID870_07030		9.459	2.377e-16	Gfo/Idh/MocA family oxidoreductase
ID870_10125		9.516	0.0003765	hypothetical protein
ID870_03745		9.532	0.01	DUF3278 domain-containing protein
ID870_00075		9.548	0.01935	GNAT family N-acetyltransferase
ID870_05070		9.551	0.0003548	UDP-N-acetylglucosamine 1-carboxyvinyltransferase
ID870_08970	hrcA	9.595	0.008204	hrcA
ID870_08110		9.61	0.00591	0
ID870_10325	groES	9.631	0.01007	groES
ID870_03705		9.647	0.001064	DUF2273 domain-containing protein
ID870_04750	ssrA	9.663	1.549e-05	transfer-messenger RNA
ID870_06500		9.714	0.002503	HAMP domain-containing histidine kinase
ID870_07775		9.731	0.0001165	primosomal protein N'
ID870_03030		9.74	0.01192	type 2 isopentenyl-diphosphate Delta-isomerase
ID870_04510		9.763	0.0003545	ABC transporter ATP-binding protein
ID870_05710		9.779	0.01459	response regulator transcription factor
ID870_00165		9.79	0.02696	transcriptional regulator
ID870_07550	serS	9.807	0.01547	serS
ID870_07615		9.823	0.008737	MarR family transcriptional regulator
ID870_06190		9.866	0.0128	type II toxin-antitoxin system death-on-curing family toxin
ID870_03455	arsC	9.889	1.803e-10	arsC
ID870_05920		9.919	0.04989	aminomethyltransferase family protein
ID870_09775		9.925	0.003308	GNAT family N-acetyltransferase
ID870_07405		9.961	0.0187	CopY/TcrY family copper transport repressor
ID870_06845		9.964	0.008954	DivIVA domain-containing protein
ID870_03530		9.974	0.005467	glycosyltransferase family 2 protein
ID870_05345		9.999	0.03998	DNA polymerase III subunit delta
ID870_10505		10.02	0.000191	PLDc N-terminal domain-containing protein
ID870_09400	purN	10.03	0.001396	purN
ID870_02980		10.04	0.0001144	bifunctional metallophosphatase/5'-nucleotidase
ID870_04800	csn2	10.05	0.007521	csn2
ID870_10290	nrdG	10.09	0.002286	nrdG
ID870_03900		10.14	0.006725	ribose-phosphate diphosphokinase
ID870_07740		10.16	0.0324	response regulator transcription factor
ID870_05255		10.24	0.01948	HAD hydrolase-like protein
ID870_03155		10.25	0.02311	cell division protein FtsK
ID870_09210		10.26	0.009987	50S ribosomal protein L29
ID870_00045		10.26	0.04035	GNAT family N-acetyltransferase
ID870_00910		10.27	0.00304	DUF536 domain-containing protein
ID870_01180		10.3	0.0005197	helix-turn-helix transcriptional regulator
ID870_05515		10.3	0.02107	histidine phosphatase family protein
ID870_07195	nrdF	10.33	0.0004364	nrdF
ID870_03210	phtE	10.37	0.006013	pneumococcal-type histidine triad protein
ID870_07570	accC	10.39	0.008058	accC
ID870_03250		10.45	0.009026	epoxyqueuosine reductase QueH
ID870_08200		10.48	3.138e-12	osmoprotectant ABC transporter substrate-bindingprotein
ID870_00200		10.49	0.0001257	PTS mannose/fructose/sorbose transporter family subunit IID
ID870_05895		10.51	0.0006442	hypothetical protein
ID870_04260		10.51	0.03034	DUF4176 domain-containing protein
ID870_10405		10.52	2.135e-11	MFS transporter
ID870_00170		10.55	0.006013	ABC transporter ATP-binding protein
ID870_08380	rlmB	10.58	0.002403	rlmB
ID870_03380		10.58	0.01257	8-oxo-dGTP diphosphatase
ID870_01610	nrdR	10.59	0.009987	nrdR
ID870_02280		10.6	0.0002238	amidase
ID870_02820		10.61	0.004584	carbamoyl phosphate synthase small subunit
ID870_06925	nth	10.63	0.03058	nth
ID870_01910	brnQ	10.65	5.763e-06	brnQ
ID870_07430		10.65	0.02949	YlxR family protein
ID870_10520		10.67	3.379e-05	GNAT family N-acetyltransferase
ID870_01250		10.68	0.01031	hypothetical protein
ID870_05350		10.69	0.0004705	class I SAM-dependent methyltransferase
ID870_07480		10.72	0.000361	HIT family protein
ID870_09820	yaaA	10.72	0.005638	yaaA
ID870_05445		10.73	3.328e-05	D-alanine--D-alanine ligase
ID870_08530		10.73	0.000213	DUF4651 domain-containing protein
ID870_03525		10.74	6.068e-05	glycosyl transferase
ID870_05380		10.81	0.01536	1-acyl-sn-glycerol-3-phosphate acyltransferase
ID870_05300		10.82	0.004291	MarR family transcriptional regulator
ID870_03890		10.86	4.191e-06	DUF1831 domain-containing protein
ID870_02945		10.88	1.792e-07	ABC-F family ATP-binding cassette domain-containing protein
ID870_00610		10.92	0.0002304	PTS sugar transporter subunit IIA
ID870_06970		10.94	0.003623	VanZ family protein
ID870_01705		10.97	0.02171	hypothetical protein
ID870_03905		11	0.003214	CYTH domain-containing protein
ID870_04415		11.02	0.0002782	RsmF rRNA methyltransferase first C-terminal domain-containing protein
ID870_02575		11.06	0.01175	oligosaccharide flippase family protein
ID870_04630	gyrA	11.08	0.00277	gyrA
ID870_03080	clpX	11.09	0.0004686	clpX
ID870_09405		11.12	0.004149	phosphoribosylformylglycinamidine cyclo-ligase
ID870_06660		11.13	0.01966	MBL fold metallo-hydrolase
ID870_04595		11.15	0.00468	DUF3173 family protein
ID870_00425		11.16	6.641e-05	glycoside hydrolase family 88 protein
ID870_07975	glpO	11.18	0.0002041	glpO
ID870_04245		11.18	0.02463	hypothetical protein
ID870_09150	secY	11.24	4.579e-06	secY
ID870_07095		11.3	0.00726	toxin-antitoxin system, toxin component, MazF family protein
ID870_01720		11.32	0.000408	nucleoside-triphosphate diphosphatase
ID870_01385		11.35	0.001798	kinase/pyrophosphorylase
ID870_03825	murB	11.35	0.01519	murB
ID870_01095		11.37	0.001014	universal stress protein
ID870_02825		11.38	0.0008344	carbamoyl phosphate synthase large subunit
ID870_10485		11.38	0.01035	TIGR00730 family Rossman fold protein
ID870_04255		11.49	0.003713	hypothetical protein
ID870_01460		11.53	0.001846	nucleotidyltransferase
ID870_06780		11.58	5.533e-05	polyprenyl synthetase family protein
ID870_01735	xerD	11.6	1.771e-05	xerD
ID870_03895		11.61	0.009318	cysteine desulfurase
ID870_04550		11.62	5.576e-09	hypothetical protein
ID870_00395		11.64	0.0001187	nitroreductase family protein
ID870_08875		11.64	0.001064	glutamate--tRNA ligase
ID870_08830		11.65	0.003208	response regulator transcription factor
ID870_05250		11.66	0.002113	O-methyltransferase
ID870_09695	dnaN	11.68	0.00012	dnaN
ID870_06580		11.69	0.009759	flavodoxin
ID870_08415	rpsO	11.71	0.00693	rpsO
ID870_09875	mnmA	11.75	0.0003005	mnmA
ID870_01825		11.79	0.0001456	CBS domain-containing protein
ID870_09415		11.81	0.0008211	phosphoribosylformylglycinamidine synthase
ID870_00530		11.82	0.001332	ATP-dependent Clp protease ATP-binding subunit
ID870_07295	galU	11.84	0.003585	galU
ID870_02200		11.85	0.001392	helix-turn-helix domain-containing protein
ID870_08990		11.87	0.0003973	sigma-70 family RNA polymerase sigma factor
ID870_01940		11.89	0.004428	GNAT family N-acetyltransferase
ID870_03240		11.89	0.02451	VOC family protein
ID870_00730	dltC	11.91	0.02478	dltC
ID870_04930		11.96	1.492e-06	phenylalanine--tRNA ligase subunit beta
ID870_06170		11.97	0.01108	phage major capsid protein
ID870_04230		11.98	0.0006239	hypothetical protein
ID870_08080		12.02	2.27e-06	helix-turn-helix transcriptional regulator
ID870_01190		12.05	0.006099	30S ribosomal protein S6
ID870_04590		12.07	1.699e-06	hypothetical protein
ID870_07610		12.07	0.0002012	ketoacyl-ACP synthase III
ID870_05960		12.16	0.01601	cylX protein
ID870_04610		12.18	0.001345	cation:proton antiporter
ID870_04720	pfkA	12.22	0.01097	pfkA
ID870_02650		12.26	0.0002239	manganese-dependent inorganic pyrophosphatase
ID870_07930	proB	12.38	1.988e-05	proB
ID870_07230		12.38	0.0004182	DUF402 domain-containing protein
ID870_09710	htrA	12.42	0.01544	trypsin-like peptidase domain-containing protein
ID870_08285		12.44	2.863e-05	helix-turn-helix domain-containing protein
ID870_10050	mprF	12.48	2.863e-05	mprF
ID870_06450		12.48	0.0002007	YueI family protein
ID870_09365		12.55	1.081e-05	sugar ABC transporter permease
ID870_04895		12.57	0.0007228	thiamine pyrophosphate-dependent dehydrogenase E1 component subunit alpha
ID870_05130		12.58	4.105e-06	methionine adenosyltransferase
ID870_02850		12.65	0.0003614	KH domain-containing protein
ID870_00420		12.69	9.292e-08	PTS sugar transporter subunit IIA
ID870_02085	nikD	12.75	3.389e-05	ABC transporter ATP-binding protein
ID870_08485	lrgB	12.78	3.219e-08	lrgB
ID870_00410	dhuI	12.95	5.875e-05	dhuI
ID870_03115		12.98	0.0002495	ATP-dependent Clp protease ATP-binding subunit
ID870_06440		12.98	0.0005183	DNA/RNA non-specific endonuclease
ID870_03385		13.01	0.001433	NUDIX hydrolase
ID870_02555		13.09	0.0008365	NAD-dependent epimerase/dehydratase family protein
ID870_10530		13.13	6.283e-05	DUF2812 domain-containing protein
ID870_08895		13.18	1.371e-05	dUTP diphosphatase
ID870_05780	uidA	13.22	1.184e-05	uidA
ID870_06015	srtC2	13.24	0.001697	srtC2
ID870_06400		13.28	1.65e-08	helix-turn-helix domain-containing protein
ID870_10380	rpmG	13.29	0.001716	rpmG
ID870_07400		13.33	0.001296	copper-translocating P-type ATPase
ID870_05240		13.39	0.002503	LURP-one-related family protein
ID870_05690		13.4	0.0002868	amino acid ABC transporter permease
ID870_02525		13.48	0.0007089	glycosyltransferase family 2 protein
ID870_06265		13.5	0.03884	hypothetical protein
ID870_01275	nusB	13.56	1.597e-17	nusB
ID870_02435		13.62	0.0003664	extracellular solute-binding protein
ID870_10495		13.62	0.001465	phosphatase PAP2 family protein
ID870_01970		13.65	1.842e-06	Gfo/Idh/MocA family oxidoreductase
ID870_05750		13.68	0.0001187	HAD family hydrolase
ID870_05440		13.71	0.000185	UDP-N-acetylmuramoyl-tripeptide--D-alanyl-D- alanine ligase
ID870_04145		13.89	0.002195	aspartate carbamoyltransferase catalytic subunit
ID870_04850		13.92	0.0005197	phosphoglucosamine mutase
ID870_05405		13.96	6.869e-05	ABC transporter permease
ID870_04680		13.96	0.0001288	30S ribosomal protein S20
ID870_00920		14.02	6.935e-09	MerR family transcriptional regulator
ID870_00775	rsmA	14.09	0.001337	rsmA
ID870_01830		14.16	7.987e-05	dTMP kinase
ID870_04700		14.27	1.549e-05	alkylphosphonate utilization protein
ID870_03885		14.32	1.971e-05	redox-sensing transcriptional repressor Rex
ID870_03185		14.33	3.827e-07	3'-5' exoribonuclease
ID870_09435		14.35	0.0004905	CPBP family intramembrane metalloprotease
ID870_03405	budA	14.43	1.918e-05	budA
ID870_09950		14.44	9.056e-09	hypothetical protein
ID870_05925	cylE	14.53	4.015e-08	cylE protein
ID870_09265		14.6	4.325e-14	threonine synthase
ID870_05580		14.62	9.816e-05	YtxH domain-containing protein
ID870_06280		14.71	0.01094	hypothetical protein
ID870_08090		14.72	0.000191	hypothetical protein
ID870_06310		14.76	2.315e-05	TetR/AcrR family transcriptional regulator
ID870_06640	asnS	14.76	3.51e-05	asnS
ID870_05720		14.81	0.0002336	glycosyltransferase family 4 protein
ID870_04045		15.26	0.0001562	ECF transporter S component
ID870_06860		15.34	0.0004015	cell division protein SepF
ID870_09660		15.43	5.804e-13	RNA-binding S4 domain-containing protein
ID870_00650		15.74	2.328e-05	PTS galactitol transporter subunit IIC
ID870_01200		16.37	3.206e-07	30S ribosomal protein S18
ID870_08535		16.42	0.0001053	hypothetical protein
ID870_01195		16.53	2.498e-08	single-stranded DNA-binding protein
ID870_03375	hylB	16.87	6.111e-13	hylB
ID870_00285	lacA	16.97	0.0008211	lacA
ID870_08335		16.98	0.0003545	hypothetical protein
ID870_04745		17.25	1.556e-06	TVP38/TMEM64 family protein
ID870_02275		17.64	1.633e-06	rRNA pseudouridine synthase
ID870_05410		17.76	8.401e-05	ATP-binding cassette domain-containing protein
ID870_08590		17.8	0.0002709	type II secretion system protein
ID870_09945		18.02	4.876e-13	CopG family transcriptional regulator
ID870_01850		18.48	1.558e-09	copper homeostasis protein CutC
ID870_10095		19.62	2.95e-06	response regulator transcription factor
ID870_04015		19.63	1.735e-09	nucleoid-associated protein
ID870_00160		20.31	0.0001358	ABC transporter ATP-binding protein
ID870_04280		21.24	3.207e-09	hypothetical protein
ID870_01680		22.04	3.07e-05	acylphosphatase
ID870_10030		24.68	2.784e-12	TetR/AcrR family transcriptional regulator C-terminal domain-containing protein
ID870_00960		26.01	1.884e-06	SDR family NAD(P)-dependent oxidoreductase
ID870_05375		27.17	1.988e-08	helix-hairpin-helix domain-containing protein
