# Supplementary material for: Genomic Analyses Identify Manganese Homeostasis as a Driver of Group B Streptococcal Vaginal Colonization
Source: mBio. 2022 Jun 6;13(3):e00985-22. doi: 10.1128/mbio.00985-22 (PMC9239048; doi:10.1128/mbio.00985-22)
Supplement: TABLE S4 [file mbio.00985-22-s0009.xlsx]

## Sheet: Day 1 v. input <0.05, FC +-2
Locus name	Max group mean	Log₂ fold change	Fold change	P-value	FDR p-value
ID870_03420	223.97	-7.67	-203.16	8.72e-08	2.01e-07
ID870_01095	2070.3	-7.65	-200.3	0	0
ID870_05535	263.62	-6.8	-111.58	1.89e-15	6.74e-15
ID870_07620	1255.21	-6.15	-70.86	0	0
ID870_05540	89.66	-5.94	-61.24	3.42e-05	6.6e-05
ID870_06520	44.11	-5.88	-58.79	4.74e-05	9.05e-05
ID870_01090	496.4	-5.86	-57.97	0	0
fabD	992.48	-5.7	-51.86	0	0
fabK	881.86	-5.43	-43.09	0	0
ID870_05685	568.5	-5.34	-40.59	0	0
ID870_04225	104.23	-5.11	-34.45	0.000366	0.000646
ID870_05695	1167.66	-5.08	-33.9	0	0
ID870_05370	13.66	-5.01	-32.21	0.000472	0.000828
ID870_07425	290.55	-4.97	-31.27	2.5e-09	6.29e-09
ID870_05530	343.92	-4.85	-28.86	4.44e-16	1.64e-15
ID870_05395	3764.95	-4.77	-27.26	0	0
ID870_08280	67.6	-4.74	-26.74	3.39e-06	7.03e-06
ID870_02990	308.03	-4.64	-24.98	0	0
ID870_08290	19.01	-4.61	-24.43	0.00127	0.00215
ID870_00660	15.27	-4.61	-24.39	0.0013	0.00219
ID870_01220	481.29	-4.59	-24.15	0	0
ID870_07890	1423.66	-4.48	-22.27	0	0
budA	1557.06	-4.45	-21.81	0	0
thiM	53.07	-4.44	-21.69	1.37e-05	2.71e-05
ID870_07895	596.03	-4.43	-21.58	0	0
ID870_06965	303.47	-4.39	-21.01	0	0
ID870_03425	651.53	-4.36	-20.48	0	0
ID870_06960	389.88	-4.33	-20.18	0	0
ID870_06895	966.93	-4.29	-19.56	0	0
ID870_04935	174.94	-4.29	-19.51	3.62e-11	1.03e-10
ID870_10455	202.26	-4.26	-19.16	2.22e-16	8.28e-16
ID870_07560	640.74	-4.24	-18.94	0	0
ID870_07885	2394.41	-4.23	-18.72	0	0
ID870_08275	65.14	-4.2	-18.32	5.32e-07	1.17e-06
amaP	4489.97	-4.18	-18.18	0	0
ID870_08200	527.52	-4.17	-18.05	0	0
ID870_05690	860.81	-4.16	-17.84	0	0
ID870_08270	31.18	-4.12	-17.39	0.00443	0.00704
ID870_05100	24.58	-4.07	-16.8	6.68e-05	0.000125
ID870_07935	313.36	-4.05	-16.61	0	0
fabF	1929.13	-4.02	-16.24	0	0
ID870_08195	239.22	-4.02	-16.25	1.11e-16	4.2e-16
folB	166.72	-4.01	-16.13	2.88e-08	6.83e-08
ID870_07670	11.65	-3.98	-15.78	0.00559	0.00881
nadE	657.42	-3.97	-15.64	0	0
ID870_06135	4.65	-3.93	-15.24	0.00619	0.00969
ID870_04265	34.82	-3.93	-15.22	0.00634	0.0099
thiT	549.66	-3.91	-15.04	0	0
thiW	24.38	-3.86	-14.51	0.00726	0.01
ribD	60.56	-3.84	-14.32	3.86e-09	9.63e-09
ID870_07580	1852.21	-3.81	-14.03	0	0
ID870_04975	2491.43	-3.78	-13.69	0	0
ID870_01225	1086.34	-3.77	-13.69	0	0
ID870_01515	680.49	-3.75	-13.5	0	0
essA	133.41	-3.75	-13.48	6.89e-09	1.69e-08
ID870_01920	18.82	-3.75	-13.43	0.00908	0.01
ID870_05680	657.3	-3.7	-12.98	0	0
ID870_07565	755.36	-3.69	-12.88	0	0
ID870_04985	715.2	-3.69	-12.87	0	0
ID870_02995	524.38	-3.68	-12.81	0	0
ID870_10320	164.1	-3.68	-12.83	1.11e-16	4.2e-16
accC	781.99	-3.63	-12.34	0	0
ID870_02320	2242.78	-3.63	-12.35	0	0
fabZ_1	896.16	-3.62	-12.3	0	0
ID870_01465	124.29	-3.57	-11.86	3.93e-12	1.17e-11
ID870_01780	94.1	-3.55	-11.75	2.68e-14	9.06e-14
ID870_05870	10.83	-3.55	-11.72	0.01	0.02
ID870_04980	2075.48	-3.53	-11.54	0	0
ID870_06250	7.92	-3.52	-11.47	0.01	0.02
ID870_03415	85.02	-3.51	-11.41	8.34e-12	2.46e-11
ID870_03775	532.99	-3.5	-11.31	0	0
ID870_00690	322.87	-3.48	-11.16	0	0
alsS	1182.54	-3.46	-11.04	0	0
ID870_01050	1448.79	-3.44	-10.85	0	0
ID870_01440	509.04	-3.4	-10.54	0	0
ID870_08000	463.09	-3.38	-10.39	1.11e-16	4.2e-16
atpD	4227.64	-3.37	-10.32	0	0
pilB	2416.24	-3.37	-10.32	0	0
ID870_02170	37.21	-3.33	-10.04	0.02	0.03
ID870_04950	195.21	-3.32	-9.98	5.03e-06	1.03e-05
ID870_07770	353.57	-3.3	-9.84	0	0
ID870_02315	4816.5	-3.3	-9.86	0	0
ID870_06635	490.6	-3.29	-9.77	0	0
ID870_06325	12.9	-3.25	-9.48	0.00148	0.00248
ID870_03050	541.28	-3.24	-9.45	0	0
ID870_10585	64.92	-3.22	-9.3	2.22e-16	8.28e-16
ID870_02365	88.71	-3.21	-9.23	3.95e-11	1.12e-10
ID870_06630	653.74	-3.2	-9.2	0	0
recO	296.33	-3.16	-8.92	0	0
ID870_04945	183.86	-3.15	-8.87	0	0
ID870_09995	29.7	-3.14	-8.82	0.0022	0.00363
ID870_07995	757.42	-3.13	-8.75	0	0
dprA	9.72	-3.11	-8.61	0.03	0.04
ID870_04075	372.05	-3.05	-8.29	1.11e-16	4.2e-16
ID870_08510	38.33	-3.01	-8.06	0.00326	0.00527
ID870_10210	3412.79	-3	-7.98	0	0
ID870_06930	24.33	-3	-8	3.72e-05	7.16e-05
ID870_05040	1219.97	-2.99	-7.92	0	0
ID870_02550	467.3	-2.98	-7.87	0	0
sufD	446.26	-2.97	-7.84	0	0
ID870_06510	90.64	-2.97	-7.85	1.11e-16	4.2e-16
carA	20.32	-2.96	-7.76	0.000414	0.000727
ID870_03435	301.48	-2.95	-7.71	0	0
ID870_02555	487.74	-2.92	-7.59	0	0
ID870_02545	308.31	-2.92	-7.57	0	0
ID870_04135	33.32	-2.9	-7.46	0.000509	0.000889
ID870_00345	23.85	-2.89	-7.4	7.19e-05	0.000134
ID870_02900	250.11	-2.88	-7.37	0	0
ID870_08725	279.36	-2.88	-7.37	1.11e-16	4.2e-16
infB	652.33	-2.87	-7.3	0	0
fabG_1	874.75	-2.86	-7.25	0	0
gdhA	683.82	-2.86	-7.27	0	0
ID870_03695	4446.88	-2.85	-7.23	0	0
ID870_10580	47.18	-2.84	-7.15	0.00566	0.00891
ID870_08695	282.16	-2.83	-7.09	0	0
ID870_01045	1571.36	-2.8	-6.95	0	0
ID870_08730	434.81	-2.79	-6.91	0	0
ID870_07870	185.77	-2.79	-6.91	0	0
ID870_02575	348.16	-2.79	-6.9	0	0
ID870_02580	458.88	-2.77	-6.84	0	0
ID870_02455	60.14	-2.76	-6.79	2.13e-11	6.14e-11
bioB	19.15	-2.76	-6.76	0.000991	0.00169
ID870_08885	1234.9	-2.75	-6.74	0	0
treC	4469.25	-2.75	-6.72	0	0
cysK	969.87	-2.75	-6.74	0	0
atpB	1148.06	-2.75	-6.73	0	0
ID870_08205	718.13	-2.74	-6.67	0	0
ID870_04190	154.15	-2.74	-6.66	3.88e-06	8.02e-06
ID870_02620	298.79	-2.73	-6.65	0	0
ID870_09735	98.86	-2.73	-6.65	0	0
ID870_04965	3378.09	-2.71	-6.55	0	0
prmC	226.47	-2.7	-6.5	0	0
cydD	352.32	-2.7	-6.48	0	0
cydB	1398.44	-2.7	-6.48	0	0
ID870_03540	118.39	-2.68	-6.43	8.66e-15	2.99e-14
cysE	183.31	-2.67	-6.38	4.79e-14	1.6e-13
nrdE_2	1320.41	-2.65	-6.28	0	0
ID870_04025	88.85	-2.65	-6.3	0	0
ID870_02560	482.07	-2.65	-6.28	0	0
asp3	52.73	-2.64	-6.22	7.97e-08	1.84e-07
pilA	230.16	-2.63	-6.19	0	0
ID870_06935	20.29	-2.6	-6.05	0.000357	0.000632
ID870_10100	58.78	-2.59	-6.03	2.37e-06	4.98e-06
ID870_05205	37.06	-2.59	-6.03	7.15e-05	0.000133
ID870_04020	240.05	-2.58	-5.96	5.55e-16	2.03e-15
ID870_03840	57.7	-2.58	-5.98	7.02e-07	1.54e-06
ID870_01315	154.41	-2.57	-5.95	3.64e-08	8.59e-08
ID870_06700	883.89	-2.55	-5.85	0	0
ID870_02695	456.43	-2.55	-5.85	0	0
ID870_03735	58.26	-2.55	-5.86	4.17e-06	8.63e-06
ID870_04740	2342.44	-2.54	-5.82	0	0
ID870_01645	301.7	-2.54	-5.81	0	0
ID870_05330	61.2	-2.54	-5.82	1.53e-14	5.24e-14
ID870_03705	1436.77	-2.53	-5.78	0	0
ID870_01410	87.69	-2.52	-5.72	7.14e-11	2e-10
carB	30.18	-2.51	-5.71	4.15e-13	1.32e-12
nrdF_2	1917.59	-2.5	-5.64	0	0
fetB	143.61	-2.5	-5.67	7.66e-15	2.65e-14
ID870_05230	118.02	-2.5	-5.66	9.65e-12	2.82e-11
ID870_06030	970.65	-2.49	-5.62	0	0
ID870_04090	282.7	-2.49	-5.61	0	0
ID870_00780	231.94	-2.48	-5.56	0	0
treP	3409.61	-2.47	-5.55	0	0
ID870_09310	11.46	-2.47	-5.55	0.00406	0.0065
ID870_05865	10.21	-2.47	-5.53	0.02	0.02
sufB	796.42	-2.46	-5.5	0	0
ID870_02535	130.52	-2.45	-5.48	4.32e-07	9.55e-07
ID870_04010	425.9	-2.44	-5.41	0	0
pilC	464.31	-2.44	-5.43	0	0
ID870_02570	218.34	-2.44	-5.41	0	0
ID870_04030	164.13	-2.44	-5.43	1.15e-12	3.56e-12
ID870_s1260	44.27	-2.44	-5.43	0.02	0.03
cydC	351.58	-2.43	-5.4	0	0
ID870_s1030	223.2	-2.43	-5.39	5.37e-08	1.25e-07
recJ	244.05	-2.42	-5.37	0	0
ID870_03200	142.13	-2.42	-5.34	0	0
ID870_04530	67.37	-2.42	-5.35	2.26e-07	5.09e-07
atpF	1866.95	-2.41	-5.31	0	0
ID870_08835	14.65	-2.41	-5.33	0.02	0.03
ID870_08770	965.09	-2.39	-5.25	0	0
ID870_06180	11.4	-2.39	-5.23	0.00469	0.00742
mfd	244.03	-2.37	-5.17	0	0
ID870_02465	1353.09	-2.37	-5.16	0	0
ID870_09240	1005.83	-2.37	-5.17	1.11e-16	4.2e-16
essB	104.65	-2.35	-5.11	0	0
ID870_02585	663.75	-2.35	-5.1	0	0
ID870_02805	61.76	-2.35	-5.09	0.000125	0.000229
ID870_07340	61.09	-2.35	-5.09	0.00126	0.00213
ID870_04085	230.53	-2.34	-5.05	0	0
ID870_10055	500.49	-2.34	-5.08	0	0
ID870_02370	94.65	-2.34	-5.05	1.07e-14	3.67e-14
ID870_02540	219.9	-2.33	-5.04	0	0
essC	176.68	-2.32	-5	0	0
ID870_04820	199.59	-2.32	-5	2.05e-14	6.98e-14
ID870_04930	403.07	-2.31	-4.95	0	0
dltB	299.54	-2.31	-4.95	0	0
ID870_01455	55.55	-2.31	-4.97	0.00628	0.00981
ID870_07610	2581.93	-2.29	-4.9	0	0
ID870_06010	136.67	-2.29	-4.89	0	0
ID870_03690	4963.8	-2.29	-4.89	0	0
ID870_05115	75.28	-2.29	-4.88	2.49e-06	5.22e-06
ID870_00245	439.33	-2.28	-4.86	0	0
ID870_08840	20.79	-2.28	-4.84	0.000452	0.000793
ID870_04070	393.96	-2.27	-4.84	0	0
ID870_s1080	330.08	-2.27	-4.82	6.01e-10	1.6e-09
ID870_01930	20.4	-2.24	-4.71	1.25e-06	2.67e-06
ID870_10180	372.67	-2.23	-4.7	0	0
ID870_04015	296.34	-2.23	-4.7	1.11e-16	4.2e-16
ID870_05820	205.9	-2.23	-4.68	8.42e-14	2.77e-13
ID870_02160	67.91	-2.23	-4.69	0.000253	0.000452
pstA_2	10.07	-2.23	-4.7	0.03	0.04
rseP	175.99	-2.22	-4.66	0	0
srtC4	128.38	-2.22	-4.67	2.05e-14	6.98e-14
ID870_05120	36.57	-2.22	-4.66	5.1e-11	1.44e-10
rarD	93.04	-2.22	-4.65	1.51e-10	4.18e-10
rpsM	15109	-2.21	-4.62	0	0
ID870_07010	556.9	-2.21	-4.63	0	0
ID870_03655	86.76	-2.21	-4.61	1.79e-08	4.33e-08
ID870_06385	206.64	-2.21	-4.64	1.71e-05	3.36e-05
ID870_02605	112.49	-2.2	-4.6	9.33e-13	2.91e-12
ID870_08690	460.14	-2.18	-4.53	0	0
ID870_04885	908.35	-2.17	-4.51	0	0
infA	11275.1	-2.16	-4.47	0	0
glnA	2040.89	-2.16	-4.48	0	0
rpmJ	1557.6	-2.16	-4.46	2.89e-15	1.02e-14
ID870_02655	108.34	-2.16	-4.45	1.51e-09	3.87e-09
secY2	90.45	-2.14	-4.41	6.92e-14	2.29e-13
ID870_03525	168.77	-2.13	-4.37	4.83e-14	1.62e-13
ID870_03055	181.94	-2.13	-4.38	3.02e-10	8.21e-10
ID870_08600	15.08	-2.13	-4.38	0.0034	0.00549
ID870_09670	70.63	-2.12	-4.35	5.8e-06	1.18e-05
alaS	348.24	-2.11	-4.31	0	0
ID870_10185	213.2	-2.11	-4.33	0	0
ID870_01560	173.43	-2.11	-4.32	2.21e-13	7.11e-13
ID870_05255	45.01	-2.11	-4.31	0.000147	0.000267
ID870_01670	458.62	-2.1	-4.3	7.77e-16	2.82e-15
ID870_08610	239.08	-2.09	-4.26	3.35e-11	9.56e-11
ID870_07460	111	-2.08	-4.23	3.58e-13	1.14e-12
ID870_02950	183.53	-2.08	-4.24	1.25e-10	3.47e-10
ID870_01700	151.23	-2.08	-4.23	2.9e-10	7.93e-10
ID870_01955	45.26	-2.08	-4.23	6.36e-05	0.00012
ID870_09120	10115.1	-2.07	-4.19	0	0
ID870_00805	560.7	-2.06	-4.17	0	0
ID870_03535	127.35	-2.06	-4.16	5.22e-15	1.82e-14
ID870_03915	162.93	-2.06	-4.17	2.14e-13	6.89e-13
ID870_01935	19.36	-2.06	-4.17	0.000205	0.000368
gorA	303.05	-2.05	-4.13	0	0
ID870_02565	289.32	-2.05	-4.14	3.9e-13	1.24e-12
ID870_09385	34.39	-2.05	-4.14	8.14e-05	0.000151
ID870_01295	17.58	-2.05	-4.14	0.00507	0.008
ID870_01530	125.75	-2.04	-4.12	3.3e-11	9.44e-11
ID870_s0335	973.43	-2.04	-4.11	7.45e-10	1.96e-09
ID870_02835	70.39	-2.04	-4.11	7.92e-07	1.73e-06
ID870_01990	401.58	-2.02	-4.05	0	0
ID870_08065	333.03	-2.01	-4.04	0	0
pstA_1	432.88	-2.01	-4.04	0	0
ID870_06955	119.67	-2.01	-4.03	6.69e-09	1.64e-08
ID870_05405	96.37	-2.01	-4.02	1.83e-08	4.43e-08
ID870_06260	8.28	-2.01	-4.03	0.00192	0.00319
ID870_03670	41.52	-2	-3.99	2.35e-07	5.29e-07
ID870_01370	81.57	-2	-3.99	2.28e-06	4.8e-06
ID870_01385	49.6	-2	-4.01	5.49e-06	1.12e-05
ID870_00845	27.8	-2	-4	0.00601	0.00942
plsX	333.05	2.01	4.02	0	0
ID870_05385	173.59	2.01	4.03	0	0
ID870_09450	1043.92	2.02	4.06	0	0
ID870_05360	128.88	2.03	4.1	0	0
ID870_05645	184.74	2.04	4.11	0	0
ID870_05510	214.39	2.04	4.12	0	0
ID870_05305	183.34	2.05	4.14	0	0
ID870_09360	50.01	2.06	4.16	0	0
ID870_05160	261.48	2.06	4.16	0	0
ID870_05905	187.14	2.06	4.18	3.04e-12	9.15e-12
ID870_05560	183.71	2.07	4.19	0	0
ID870_04860	255.27	2.07	4.19	0	0
ID870_04175	349.53	2.07	4.21	0	0
ID870_10555	519	2.07	4.19	0	0
rlmB	258.1	2.09	4.25	0	0
ID870_05975	105.26	2.1	4.3	0	0
ID870_08025	161.72	2.11	4.32	0	0
ID870_07360	182.38	2.11	4.32	0	0
ID870_05515	1002.96	2.11	4.31	0	0
tsaB	229.06	2.11	4.32	0	0
yajC	3283.18	2.11	4.31	0	0
ID870_s0860	99.67	2.11	4.31	1.93e-12	5.9e-12
ID870_07710	83.14	2.11	4.32	2.42e-12	7.35e-12
ID870_s0985	65.46	2.11	4.32	1.25e-09	3.24e-09
ID870_06400	60.57	2.11	4.31	1.74e-09	4.43e-09
ID870_05180	11110.4	2.12	4.34	0	0
ID870_s0865	530.24	2.12	4.34	0	0
pflA	364.54	2.12	4.35	0	0
ID870_01870	317.21	2.12	4.34	0	0
ID870_10305	176.85	2.12	4.35	0	0
ID870_s0285	49.27	2.12	4.34	3.81e-05	7.31e-05
ID870_08920	2748.4	2.14	4.41	0	0
ID870_08480	106.87	2.14	4.42	0	0
ID870_06735	163.83	2.14	4.41	0	0
ID870_00975	110.45	2.14	4.42	0	0
ID870_00060	89.06	2.14	4.4	0	0
ID870_09855	323.04	2.14	4.4	0	0
rlmH	324.78	2.14	4.41	0	0
gmk	613.98	2.15	4.43	0	0
ID870_04300	119.23	2.16	4.46	0	0
nrdI_1	50.92	2.17	4.51	2.41e-13	7.74e-13
ID870_05365	74.56	2.17	4.5	3.84e-08	9.05e-08
ID870_01105	141.3	2.18	4.53	0	0
ID870_01605	1073.37	2.19	4.57	0	0
ID870_08860	103.61	2.2	4.58	0	0
ID870_s0640	477.51	2.2	4.6	0	0
ID870_01850	357.66	2.2	4.6	0	0
ID870_00050	166.99	2.2	4.6	0	0
ID870_03335	1314.43	2.21	4.61	0	0
ID870_s0445	120.37	2.21	4.64	4.44e-16	1.64e-15
ID870_06055	472.59	2.22	4.67	0	0
ID870_02755	1918.54	2.23	4.68	0	0
ID870_01775	225.68	2.23	4.69	0	0
ID870_00670	230.31	2.24	4.71	0	0
ID870_09330	247.03	2.25	4.75	0	0
udk	375.73	2.25	4.77	0	0
ID870_02905	104.61	2.25	4.74	0	0
adhE	1454.5	2.26	4.78	0	0
ID870_04675	103.46	2.26	4.78	0	0
nrdI_2	114.22	2.26	4.79	0	0
coaC	201.01	2.27	4.84	0	0
ID870_03980	159.96	2.27	4.83	0	0
ID870_08530	143.82	2.28	4.86	0	0
ID870_04660	2048.34	2.28	4.86	0	0
ID870_s0895	39.35	2.28	4.86	5.86e-07	1.29e-06
ID870_00185	181.14	2.29	4.89	0	0
ID870_10390	146.3	2.29	4.88	2.55e-11	7.32e-11
ID870_05895	74.34	2.29	4.88	2.93e-05	5.67e-05
recU	551.72	2.3	4.93	0	0
ID870_06555	61.94	2.3	4.93	0	0
ID870_08245	34.91	2.3	4.92	3.68e-08	8.69e-08
ID870_03250	86.24	2.32	5	0	0
ID870_03065	362.53	2.33	5.03	0	0
rbsK	92.11	2.34	5.07	0	0
rnpA	109.21	2.34	5.07	0	0
ID870_s1295	226.62	2.34	5.07	0	0
rbsD	57.06	2.34	5.06	5.55e-16	2.03e-15
ID870_s0565	208.48	2.36	5.13	0	0
ID870_02930	399.56	2.36	5.15	0	0
ID870_05520	148.47	2.38	5.2	0	0
ID870_10350	749.88	2.38	5.22	0	0
ccpA	1592.86	2.39	5.23	0	0
ID870_03230	171.19	2.39	5.25	0	0
ID870_03885	1127.8	2.42	5.36	0	0
ID870_00265	145.15	2.42	5.34	0	0
ID870_06655	13480.1	2.43	5.38	0	0
ID870_02120	1280.9	2.44	5.42	0	0
ID870_03225	26.88	2.44	5.42	9.16e-07	1.98e-06
ID870_07480	1562.15	2.46	5.52	0	0
fsa_2	123.98	2.46	5.49	0	0
ugpC	998.28	2.47	5.53	0	0
ID870_00275	130.64	2.53	5.77	0	0
ID870_02470	104.83	2.53	5.77	9.24e-07	2e-06
ID870_07725	338.58	2.55	5.84	0	0
ID870_03635	1060.86	2.55	5.87	0	0
ID870_08915	991.26	2.56	5.91	0	0
ID870_02435	299.96	2.56	5.92	0	0
ID870_02005	872.36	2.56	5.91	0	0
ID870_05165	322.68	2.57	5.96	0	0
ID870_00935	169.93	2.57	5.95	0	0
ID870_00870	244.07	2.57	5.95	0	0
ID870_03480	279.52	2.58	5.96	0	0
ID870_02045	145.28	2.58	5.97	0	0
ID870_00200	242.92	2.58	5.99	0	0
ID870_08020	1599.69	2.59	6.02	0	0
ID870_00605	1010	2.59	6.02	0	0
ID870_03090	378.9	2.61	6.12	0	0
ID870_03780	397.44	2.62	6.15	0	0
ID870_05550	900.44	2.63	6.19	0	0
ID870_s0785	167.11	2.64	6.21	0	0
gpsB	654.61	2.65	6.29	0	0
ID870_09930	8.26	2.65	6.26	0.03	0.04
ybeY	598.99	2.66	6.32	0	0
ID870_05185	399.57	2.67	6.35	0	0
ID870_s1330	26.72	2.68	6.42	0.000183	0.00033
ID870_06410	451.21	2.69	6.46	0	0
ID870_05320	76.03	2.71	6.53	0	0
ID870_04570	160	2.71	6.52	1.11e-16	4.2e-16
ID870_02310	70.47	2.71	6.55	1.11e-16	4.2e-16
ID870_05755	67.88	2.71	6.55	1.06e-09	2.75e-09
ID870_04465	212.45	2.72	6.6	0	0
dhuD	190.73	2.73	6.62	0	0
deoC	2604.64	2.73	6.65	0	0
ID870_06745	9879.08	2.74	6.66	0	0
ID870_05960	302.49	2.74	6.7	1.19e-12	3.69e-12
ID870_02130	230.91	2.77	6.81	0	0
ID870_01270	2137.65	2.77	6.8	0	0
ID870_04785	57.02	2.77	6.81	1.26e-13	4.13e-13
nrdF_1	81.38	2.8	6.96	0	0
ID870_06450	149.9	2.81	7.01	0	0
coaB	141.67	2.81	7.01	0	0
rpmG_2	180.73	2.81	7.03	0	0
ID870_09340	107.67	2.83	7.11	0	0
ID870_03215	738.18	2.83	7.1	0	0
ID870_07175	188.46	2.84	7.17	0	0
plsY	524.23	2.84	7.18	0	0
ID870_04415	163.58	2.85	7.23	0	0
ID870_07520	369.72	2.86	7.25	0	0
ID870_01415	329.01	2.86	7.27	0	0
ID870_10025	141.39	2.87	7.31	0	0
ID870_09355	92	2.89	7.4	0	0
ID870_10065	114.36	2.89	7.42	0	0
ID870_06805	676.48	2.9	7.44	0	0
ID870_09795	577.96	2.91	7.52	0	0
ID870_04170	2585.41	2.92	7.58	0	0
ID870_09790	228.22	2.94	7.66	0	0
ID870_s1040	202.42	2.96	7.78	0	0
adhP	2571.77	2.98	7.89	0	0
ID870_s0170	2934.56	2.98	7.88	0	0
ID870_07060	148.56	2.99	7.94	0	0
ID870_00270	131.81	2.99	7.96	0	0
ID870_09380	4759.08	3	7.99	0	0
pbsP	145.67	3	7.99	0	0
hylB	396.84	3	7.99	0	0
pflB	12936.8	3	8	0	0
ID870_04745	224.68	3.01	8.05	0	0
ID870_07230	753.56	3.02	8.11	0	0
ID870_00570	313.23	3.02	8.09	0	0
glpO	378.69	3.05	8.25	0	0
ID870_05140	241.54	3.05	8.29	0	0
ID870_s0690	123.22	3.06	8.31	0	0
ID870_07200	155.06	3.09	8.53	0	0
ID870_07690	428.68	3.1	8.59	0	0
efp	1401.76	3.1	8.55	0	0
ID870_00255	76.54	3.1	8.59	2.21e-09	5.6e-09
ID870_06060	1142.97	3.11	8.65	0	0
ID870_00970	141.18	3.11	8.61	0	0
ID870_07695	267.12	3.16	8.93	0	0
ID870_09335	151.75	3.17	8.99	0	0
ID870_10335	235.42	3.18	9.08	0	0
ID870_06035	543.36	3.2	9.21	0	0
ID870_s0670	1028.98	3.2	9.18	0	0
ID870_07410	222.53	3.21	9.29	0	0
ID870_00235	327.96	3.23	9.38	0	0
sdaAA	1290.98	3.26	9.55	0	0
ulaG	3027.08	3.27	9.63	0	0
ID870_05575	4224.02	3.28	9.74	0	0
ID870_02670	197.33	3.29	9.78	0	0
rbsC	239.44	3.3	9.87	0	0
ID870_05135	199.24	3.3	9.87	0	0
ID870_01085	222.3	3.3	9.85	0	0
ID870_06415	862.25	3.32	9.98	0	0
ID870_00615	211.36	3.32	9.97	0	0
sdaAB	583.4	3.33	10.04	0	0
ID870_09785	365.96	3.33	10.03	0	0
ID870_04700	344.16	3.34	10.15	0	0
ID870_02015	456.95	3.36	10.27	0	0
ID870_06625	174.95	3.37	10.33	0	0
ID870_06455	162.07	3.37	10.34	0	0
ID870_00575	719.38	3.37	10.37	1.22e-15	4.38e-15
ID870_s0525	364.06	3.38	10.39	0	0
rpsN	8303.66	3.39	10.46	4.94e-14	1.65e-13
ID870_07065	226.16	3.42	10.7	0	0
ID870_03605	210.73	3.42	10.72	0	0
ID870_07070	340.74	3.43	10.78	0	0
ID870_09860	939.75	3.43	10.79	0	0
ID870_02020	337.94	3.45	10.92	0	0
ID870_10070	85.62	3.47	11.09	0	0
ID870_s0190	59.49	3.49	11.26	1.2e-09	3.11e-09
ID870_06830	137.52	3.51	11.37	0	0
ID870_04605	19.44	3.55	11.69	0.000118	0.000216
ID870_06240	63.08	3.57	11.91	2.5e-13	8.01e-13
ID870_01710	1807.89	3.59	12.01	0	0
ID870_04670	232.72	3.6	12.11	0	0
ID870_s1235	23.77	3.6	12.16	2.39e-08	5.72e-08
ID870_06440	373.03	3.61	12.18	0	0
udp	1747.14	3.61	12.2	0	0
ID870_s1250	688.08	3.65	12.56	0	0
ID870_s0390	41.91	3.65	12.59	2.27e-11	6.52e-11
ID870_00250	80.36	3.68	12.8	0	0
ID870_08845	325.2	3.71	13.05	0	0
ID870_s0035	120.07	3.72	13.16	0	0
ID870_05500	689.09	3.72	13.18	0	0
ID870_s0015	173.39	3.75	13.46	0	0
ID870_02675	139.91	3.78	13.73	0	0
ID870_s1135	112.06	3.78	13.76	0	0
ID870_07685	676.52	3.8	13.96	0	0
ID870_10340	447.14	3.82	14.08	0	0
ID870_04665	266.14	3.83	14.2	0	0
ID870_04305	683.86	3.89	14.87	0	0
ID870_08635	1138.25	3.96	15.57	0	0
ID870_02295	11.3	3.96	15.55	0.00237	0.0039
ID870_06050	10.57	3.96	15.55	0.00242	0.00397
ID870_03640	519.48	3.97	15.7	0	0
ID870_02480	522.08	3.99	15.9	0	0
ID870_s0340	8.86	4.05	16.62	0.000884	0.00152
ID870_00430	114.23	4.06	16.67	0	0
ID870_05790	179.99	4.09	17.05	2.22e-16	8.28e-16
ID870_06580	1322.52	4.11	17.31	0	0
argR	600.9	4.12	17.36	0	0
ID870_s0145	246.67	4.21	18.5	0	0
fbsA	2296.92	4.25	19.01	0	0
ID870_00910	878.01	4.27	19.32	0	0
ID870_s1350	41.24	4.28	19.45	5.55e-10	1.48e-09
ID870_08870	670.57	4.3	19.66	0	0
ID870_06820	661.05	4.3	19.74	0	0
ID870_00425	215.71	4.3	19.65	0	0
ID870_02980	839.42	4.34	20.22	0	0
ID870_s1160	205079	4.34	20.26	0	0
ID870_07970	1138.89	4.39	20.96	0	0
ID870_s0080	168.37	4.46	22.06	0	0
ID870_10085	392.24	4.47	22.22	0	0
ID870_s0025	137.21	4.5	22.66	2.29e-09	5.78e-09
ID870_00420	211.63	4.73	26.46	0	0
ID870_00435	292.11	4.8	27.91	0	0
ID870_09375	578.14	4.96	31.06	0	0
ID870_s0840	955.3	5.05	33.24	0	0
ID870_01540	10354.2	5.13	35.11	0	0
ID870_00440	588.91	5.24	37.9	0	0
ID870_s0460	35.41	5.3	39.34	2.2e-11	6.33e-11
ID870_09370	688.98	5.37	41.21	0	0
ID870_00580	1539.24	5.46	43.96	0	0
ID870_02185	282.97	5.88	59.02	0	0
arcC_1	2268.71	6.13	70.03	0	0
ID870_s0575	3.26	6.18	72.3	0.00755	0.01
ID870_s0775	2.88	6.18	72.3	0.00728	0.01
ID870_s0880	2.87	6.18	72.3	0.0075	0.01
ID870_s1150	2.95	6.18	72.3	0.00772	0.01
ID870_02190	2378.18	6.3	78.69	0	0
ID870_05830	3180.97	6.4	84.42	0	0
argF_1	2551.51	6.63	99.17	0	0
ID870_s0400	6.57	7.16	143.23	0.000721	0.00125
ID870_s0095	4.71	7.16	143.24	0.000778	0.00134
mtsA	12038.8	7.21	148.22	0	0
ID870_01035	4151.49	7.53	184.84	0	0
ID870_s0405	8.96	7.74	214.17	0.0001	0.000185
ID870_s0515	9.11	7.74	214.17	0.000102	0.000187
ID870_s0600	19.53	8.71	418.04	2.21e-05	4.3e-05
ID870_s1005	18.46	8.75	431.8	2.17e-05	4.23e-05
ID870_s1115	22.89	8.93	486.88	1.23e-05	2.46e-05
ID870_s0890	21.04	9.17	575.12	7.81e-06	1.58e-05
ID870_s1045	40.62	9.87	935.1	8.55e-07	1.86e-06
ID870_s0160	54.91	10.42	1365.75	6.99e-07	1.53e-06

## Sheet: Day 3 v. input <0.05, FC+-2
Locus name	Max group mean	Log₂ fold change	Fold change	P-value	FDR p-value
ID870_07895	596.03	-6.34	-80.97	0	0
ID870_01225	1086.34	-5.55	-46.88	0	0
ID870_07890	1423.66	-5.41	-42.66	0	0
ID870_01090	496.4	-5.34	-40.49	0	0
ID870_00340	17.6	-5.27	-38.68	0.000226	0.000442
ID870_05685	568.5	-5.06	-33.36	0	0
ID870_07935	313.36	-5.05	-33.22	0	0
ID870_07885	2394.41	-4.99	-31.87	0	0
ID870_05535	263.62	-4.96	-31.13	0	0
ID870_01220	481.29	-4.96	-31.18	0	0
fetB	143.61	-4.96	-31.13	1.22e-15	6.47e-15
ID870_05530	343.92	-4.92	-30.27	0	0
ribD	60.56	-4.81	-28.15	1.27e-10	4.48e-10
tenA	23.05	-4.69	-25.8	0.00114	0.00206
ID870_01515	680.49	-4.65	-25.18	0	0
ID870_01095	2070.3	-4.62	-24.57	7.57e-14	3.46e-13
ID870_01050	1448.79	-4.47	-22.1	0	0
ID870_03420	223.97	-4.44	-21.73	0	0
ID870_10585	64.92	-4.36	-20.48	0	0
alsS	1182.54	-4.32	-19.93	0	0
ID870_02995	524.38	-4.27	-19.35	0	0
ID870_05395	3764.95	-4.22	-18.63	7.77e-16	4.2e-15
budA	1557.06	-4.15	-17.76	0	0
ID870_06960	389.88	-4.14	-17.65	0	0
thiM	53.07	-4.1	-17.12	8.12e-08	2.24e-07
ID870_07620	1255.21	-4.08	-16.96	0	0
ID870_08280	67.6	-4.08	-16.96	1.46e-09	4.74e-09
ID870_00690	322.87	-4.07	-16.79	0	0
pilB	2416.24	-4.06	-16.64	1.54e-14	7.42e-14
ID870_05680	657.3	-4.04	-16.41	0	0
ID870_05540	89.66	-4.03	-16.37	6.83e-10	2.27e-09
ID870_08725	279.36	-4	-16.01	0	0
ID870_09975	11.21	-3.99	-15.88	0.00545	0.00903
ID870_07580	1852.21	-3.98	-15.77	0	0
ID870_06965	303.47	-3.97	-15.67	0	0
fabK	881.86	-3.96	-15.56	0	0
ID870_02990	308.03	-3.95	-15.45	0	0
cydC	351.58	-3.93	-15.21	0	0
thiT	549.66	-3.91	-14.98	0	0
pilA	230.16	-3.83	-14.18	0	0
ID870_01045	1571.36	-3.82	-14.12	0	0
fabD	992.48	-3.73	-13.23	0	0
ID870_05690	860.81	-3.7	-12.96	0	0
ID870_08000	463.09	-3.68	-12.85	0	0
ID870_06120	4.22	-3.68	-12.83	0.01	0.02
srtC4	128.38	-3.67	-12.74	0	0
treC	4469.25	-3.67	-12.71	2.5e-10	8.58e-10
ID870_05695	1167.66	-3.66	-12.63	0	0
ID870_08840	20.79	-3.66	-12.64	1.16e-05	2.62e-05
carA	20.32	-3.61	-12.17	1.74e-05	3.87e-05
cydD	352.32	-3.6	-12.14	0	0
fabF	1929.13	-3.58	-11.97	0	0
cysK	969.87	-3.53	-11.52	0	0
ID870_06030	970.65	-3.53	-11.52	0	0
ID870_03425	651.53	-3.53	-11.55	0	0
amaP	4489.97	-3.52	-11.47	0	0
ID870_08265	60.37	-3.51	-11.4	2.95e-05	6.39e-05
ID870_07560	640.74	-3.49	-11.2	0	0
ID870_10580	47.18	-3.49	-11.21	0.000821	0.00152
nadE	657.42	-3.47	-11.07	0	0
ID870_10320	164.1	-3.47	-11.09	0	0
ID870_01510	173.46	-3.41	-10.62	0	0
ID870_10040	17.86	-3.39	-10.49	0.02	0.03
sufD	446.26	-3.38	-10.44	0	0
ID870_07770	353.57	-3.32	-9.97	0	0
treP	3409.61	-3.31	-9.9	7.98e-09	2.44e-08
ID870_01645	301.7	-3.3	-9.84	0	0
ID870_03775	532.99	-3.29	-9.81	0	0
ID870_06370	6.36	-3.28	-9.72	0.02	0.03
ID870_06635	490.6	-3.26	-9.6	0	0
cydB	1398.44	-3.25	-9.48	0	0
ID870_08590	13.77	-3.23	-9.39	0.02	0.04
fabZ_1	896.16	-3.21	-9.24	0	0
ID870_07565	755.36	-3.21	-9.25	0	0
ID870_04975	2491.43	-3.21	-9.22	0	0
ID870_06005	220.19	-3.2	-9.19	0	0
ID870_04980	2075.48	-3.2	-9.22	0	0
ID870_09995	29.7	-3.2	-9.19	0.000191	0.000378
ID870_00685	376.32	-3.18	-9.07	0	0
ID870_06940	10.53	-3.16	-8.92	0.03	0.04
ID870_07995	757.42	-3.15	-8.87	0	0
ID870_00640	20.75	-3.15	-8.87	1.62e-05	3.62e-05
accC	781.99	-3.12	-8.68	0	0
ID870_04945	183.86	-3.1	-8.56	0	0
folE	99.09	-3.1	-8.55	1.42e-09	4.61e-09
ID870_08195	239.22	-3.09	-8.51	0	0
ID870_07430	425.66	-3.09	-8.53	0	0
ID870_02555	487.74	-3.09	-8.5	0	0
ID870_08200	527.52	-3.08	-8.43	0	0
ID870_01780	94.1	-3.08	-8.45	0	0
ID870_03695	4446.88	-3.06	-8.36	0	0
ID870_02315	4816.5	-3.06	-8.35	0	0
atpD	4227.64	-3.05	-8.26	1.17e-07	3.19e-07
ID870_02455	60.14	-3.01	-8.05	5.01e-14	2.32e-13
tpx	2976.1	-2.99	-7.95	0	0
gdhA	683.82	-2.91	-7.53	0	0
ID870_01410	87.69	-2.91	-7.5	1.22e-15	6.47e-15
infB	652.33	-2.9	-7.49	0	0
ID870_02465	1353.09	-2.89	-7.41	0	0
ID870_08205	718.13	-2.87	-7.3	0	0
ID870_04965	3378.09	-2.87	-7.3	0	0
ID870_10455	202.26	-2.86	-7.28	0	0
ID870_03870	38.94	-2.86	-7.25	3.37e-09	1.06e-08
ID870_08275	65.14	-2.86	-7.24	3.87e-09	1.2e-08
ID870_02320	2242.78	-2.85	-7.2	1.72e-13	7.65e-13
ID870_07170	60.64	-2.85	-7.21	3.53e-06	8.36e-06
ID870_05820	205.9	-2.83	-7.13	1.11e-16	6.26e-16
ID870_08730	434.81	-2.81	-7	0	0
ID870_03050	541.28	-2.81	-7.03	1.11e-16	6.26e-16
ID870_00650	14.35	-2.81	-7	1.58e-05	3.54e-05
ID870_06630	653.74	-2.79	-6.9	0	0
ID870_04985	715.2	-2.79	-6.94	0	0
ID870_04090	282.7	-2.78	-6.86	0	0
ID870_02365	88.71	-2.78	-6.89	4.22e-15	2.11e-14
pilC	464.31	-2.74	-6.7	0	0
ID870_05095	17.99	-2.74	-6.68	0.00135	0.0024
ID870_03690	4963.8	-2.73	-6.62	0	0
ID870_00770	95.78	-2.72	-6.59	3.69e-09	1.15e-08
ID870_02575	348.16	-2.7	-6.5	0	0
ID870_09385	34.39	-2.7	-6.52	2.02e-06	4.89e-06
ID870_08885	1234.9	-2.65	-6.29	0	0
ID870_04890	1667.81	-2.65	-6.29	0	0
ID870_04025	88.85	-2.65	-6.26	0	0
ID870_06700	883.89	-2.63	-6.2	0	0
ID870_02565	289.32	-2.62	-6.16	0	0
ID870_09735	98.86	-2.62	-6.14	0	0
ID870_08580	23.36	-2.61	-6.09	0.00258	0.00445
ID870_02550	467.3	-2.6	-6.07	0	0
ID870_08270	31.18	-2.59	-6.03	0.000536	0.00101
ID870_02350	76.69	-2.58	-5.99	1.11e-16	6.26e-16
sufB	796.42	-2.57	-5.93	0	0
ID870_01670	458.62	-2.56	-5.91	0	0
ID870_08610	239.08	-2.56	-5.89	2.22e-15	1.15e-14
thiD	43.93	-2.56	-5.89	8.03e-07	2.03e-06
ID870_05875	12.9	-2.56	-5.91	0.0025	0.00434
ID870_04035	29.46	-2.56	-5.91	0.01	0.02
lpdA	2041.89	-2.55	-5.85	0	0
ID870_04075	372.05	-2.54	-5.81	0	0
ID870_02570	218.34	-2.53	-5.79	1.11e-16	6.26e-16
ID870_01465	124.29	-2.52	-5.75	4.44e-16	2.43e-15
ID870_06010	136.67	-2.51	-5.68	0	0
ID870_04935	174.94	-2.51	-5.7	2.22e-16	1.23e-15
ID870_05330	61.2	-2.51	-5.7	9.88e-15	4.82e-14
atpB	1148.06	-2.5	-5.65	0	0
ID870_02270	2597.21	-2.5	-5.66	0	0
ID870_09980	14.44	-2.49	-5.64	2.75e-05	5.96e-05
ID870_04885	908.35	-2.47	-5.53	0	0
ID870_05880	15.12	-2.46	-5.52	0.000265	0.000514
rpmJ	1557.6	-2.45	-5.46	0	0
ID870_05230	118.02	-2.45	-5.47	2.73e-14	1.29e-13
ID870_02985	51.22	-2.44	-5.43	1.32e-05	2.97e-05
ID870_04070	393.96	-2.43	-5.41	0	0
ID870_06895	966.93	-2.43	-5.37	2.32e-14	1.1e-13
ID870_03735	58.26	-2.43	-5.4	4.33e-07	1.12e-06
ID870_07870	185.77	-2.42	-5.35	0	0
ID870_03415	85.02	-2.42	-5.33	2.78e-15	1.41e-14
ID870_05840	19.03	-2.42	-5.35	0.00139	0.00248
ID870_02560	482.07	-2.38	-5.22	0	0
ID870_04010	425.9	-2.37	-5.17	0	0
atpF	1866.95	-2.36	-5.14	0	0
ID870_10100	58.78	-2.35	-5.12	5.99e-07	1.53e-06
ID870_04030	164.13	-2.34	-5.05	0	0
ID870_00245	439.33	-2.34	-5.05	0	0
essA	133.41	-2.34	-5.08	2.48e-10	8.52e-10
ID870_05040	1219.97	-2.33	-5.02	0	0
ID870_10230	103.02	-2.33	-5.04	5.96e-09	1.83e-08
ID870_04135	33.32	-2.33	-5.04	2.37e-05	5.19e-05
ID870_09120	10115.1	-2.33	-5.03	0.000922	0.00169
infA	11275.1	-2.31	-4.97	0	0
fabG_1	874.75	-2.31	-4.97	4.51e-11	1.65e-10
ID870_04530	67.37	-2.31	-4.97	5.53e-08	1.55e-07
rpsM	15109	-2.31	-4.95	1.47e-05	3.28e-05
ID870_02605	112.49	-2.3	-4.92	0	0
ID870_02950	183.53	-2.29	-4.89	7.55e-14	3.46e-13
pstC_2	13.84	-2.29	-4.9	0.00217	0.00379
ID870_02545	308.31	-2.28	-4.84	4.21e-13	1.81e-12
ID870_04265	34.82	-2.28	-4.84	0.0011	0.002
ID870_04020	240.05	-2.26	-4.78	0	0
ID870_02580	458.88	-2.25	-4.75	0	0
ID870_06935	20.29	-2.25	-4.76	1.85e-05	4.09e-05
glyQ	469.99	-2.23	-4.7	0	0
dltB	299.54	-2.2	-4.61	0	0
ID870_01440	509.04	-2.2	-4.59	1.89e-15	9.85e-15
ID870_04085	230.53	-2.2	-4.58	2.74e-11	1.02e-10
ID870_05590	615.44	-2.19	-4.56	0	0
ID870_08085	32.97	-2.19	-4.57	0.000118	0.000238
ID870_04930	403.07	-2.18	-4.52	0	0
glnA	2040.89	-2.18	-4.52	0	0
folP	150.21	-2.18	-4.52	9.99e-16	5.35e-15
nrdE_2	1320.41	-2.17	-4.5	0	0
uvrA	96.72	-2.17	-4.49	0	0
ID870_01315	154.41	-2.16	-4.48	3.37e-07	8.78e-07
ID870_05265	22.55	-2.16	-4.48	3.94e-05	8.36e-05
ID870_03705	1436.77	-2.15	-4.44	0	0
ID870_01690	328.11	-2.15	-4.42	1.11e-16	6.26e-16
ID870_08405	211.11	-2.15	-4.44	2.22e-16	1.23e-15
ID870_05700	2522.52	-2.14	-4.4	0	0
ID870_04065	245.79	-2.14	-4.42	9.1e-14	4.14e-13
ID870_04235	19.04	-2.13	-4.37	0.00733	0.01
ID870_07375	579.63	-2.11	-4.31	1.11e-16	6.26e-16
essC	176.68	-2.11	-4.32	3.55e-11	1.31e-10
nrdF_2	1917.59	-2.1	-4.28	0	0
ID870_10210	3412.79	-2.1	-4.3	9.2e-14	4.18e-13
ID870_01920	18.82	-2.1	-4.29	0.00213	0.00372
ID870_00645	37.12	-2.09	-4.26	6.67e-06	1.54e-05
ID870_04225	104.23	-2.08	-4.24	1.18e-05	2.66e-05
ID870_08700	224.09	-2.07	-4.21	2.57e-12	1.03e-11
ID870_06970	116.71	-2.07	-4.2	2.17e-08	6.37e-08
rpsK	6228.59	-2.06	-4.18	0	0
mfd	244.03	-2.06	-4.18	1.78e-15	9.3e-15
ID870_04015	296.34	-2.06	-4.18	5.97e-14	2.75e-13
ID870_05340	4804.75	-2.05	-4.15	0	0
ID870_04895	2582.24	-2.05	-4.15	0	0
ID870_05325	116.8	-2.05	-4.14	1.55e-15	8.22e-15
ID870_07425	290.55	-2.05	-4.13	2.45e-13	1.07e-12
ID870_01025	20.48	-2.05	-4.14	0.000128	0.000259
ID870_02335	405.26	-2.04	-4.11	0	0
rplQ	6707.86	-2.04	-4.1	1.11e-15	5.91e-15
ID870_07775	63.74	-2.03	-4.08	1.11e-16	6.26e-16
ID870_07045	29.93	-2.02	-4.06	0.000388	0.000741
ID870_06180	11.4	-2.02	-4.07	0.00151	0.00268
ID870_07145	37.39	-2.02	-4.05	0.0059	0.00972
ID870_08690	460.14	-2.01	-4.04	0	0
ID870_07610	2581.93	-2.01	-4.02	0	0
ID870_10055	500.49	-2.01	-4.03	1.11e-16	6.26e-16
recJ	244.05	-2.01	-4.02	8.88e-16	4.77e-15
ID870_02585	663.75	-2	-4	0	0
ID870_00240	264.51	-2	-4	0	0
ID870_07990	468.92	-2	-4.01	1.67e-15	8.74e-15
ID870_02055	63.71	-2	-4	1.01e-13	4.55e-13
ID870_05595	802.34	-2	-3.99	2.81e-13	1.22e-12
uidA	26.38	-2	-4	1.47e-06	3.6e-06
ID870_01925	14.78	-2	-4	4.38e-05	9.26e-05
ID870_06285	3.66	-2	-4.01	0.02	0.03
ID870_05305	129.28	2	4	0	0
ID870_00455	560.16	2	4.01	0	0
rlmH	236.18	2	4.01	0	0
ID870_00610	43.45	2	4	9.56e-13	3.99e-12
ID870_05645	113.94	2.01	4.03	1.11e-16	6.26e-16
ID870_05515	749.37	2.02	4.06	0	0
gmk	425.35	2.02	4.04	8.88e-16	4.77e-15
ID870_s0870	771.3	2.02	4.06	5.84e-11	2.11e-10
ID870_02040	13.28	2.02	4.07	0.02	0.04
ID870_07700	113.21	2.03	4.08	0	0
ID870_06705	134.34	2.03	4.09	3.55e-15	1.79e-14
ID870_09355	28.42	2.03	4.08	1.62e-11	6.13e-11
ID870_04295	79.38	2.04	4.1	0	0
ID870_09855	261.16	2.04	4.11	3.74e-13	1.62e-12
ID870_08775	312.15	2.04	4.12	1.21e-09	3.94e-09
ID870_09340	47.33	2.05	4.14	0	0
ccpA	960.87	2.05	4.13	0	0
ID870_03090	206.49	2.05	4.13	0	0
ID870_03335	941.78	2.06	4.16	0	0
ID870_05915	136.9	2.07	4.2	1.21e-07	3.29e-07
ID870_06305	34.49	2.07	4.19	1.5e-07	4.05e-07
ID870_03345	94.96	2.08	4.24	0	0
ID870_00755	92.68	2.08	4.24	0	0
ID870_00635	85.21	2.08	4.22	0	0
ID870_09705	197.32	2.08	4.22	0	0
ID870_05390	207.53	2.08	4.23	5.88e-13	2.49e-12
ID870_05920	121.39	2.08	4.24	1.58e-10	5.53e-10
ID870_03065	233.67	2.09	4.25	0	0
ID870_00185	139.19	2.09	4.27	3.75e-07	9.74e-07
ID870_01850	288.26	2.1	4.3	0	0
recU	342.14	2.1	4.29	2.8e-14	1.31e-13
ID870_00605	524.41	2.1	4.27	2.08e-06	5.03e-06
ID870_s0865	408.77	2.12	4.36	0	0
ID870_08715	229.58	2.14	4.41	0	0
ID870_08530	104.88	2.14	4.39	0	0
ID870_10305	128.71	2.14	4.4	0	0
ID870_07100	55.1	2.15	4.44	6.51e-12	2.53e-11
ID870_05510	172.65	2.16	4.47	0	0
ID870_10025	46.94	2.16	4.47	2.79e-13	1.22e-12
ID870_07480	984.65	2.17	4.49	0	0
ID870_03885	711.93	2.17	4.49	0	0
ID870_05965	56.56	2.17	4.49	5.26e-07	1.36e-06
ID870_05900	31.23	2.17	4.51	0.00753	0.01
ID870_08920	2188.57	2.19	4.55	0	0
ID870_05160	206.87	2.19	4.56	0	0
ID870_03855	60.32	2.19	4.56	1.11e-16	6.26e-16
ID870_s1230	5.53	2.19	4.56	0.00192	0.00339
ID870_06055	347.59	2.2	4.61	0	0
ID870_04465	125.31	2.2	4.58	3.11e-15	1.58e-14
fsa_2	71.02	2.2	4.6	9.68e-07	2.43e-06
ID870_04300	90.84	2.21	4.63	0	0
ID870_s0785	78.8	2.21	4.62	2.3e-10	7.94e-10
pflB	8361.4	2.22	4.66	0.03	0.04
ID870_05890	51.99	2.23	4.7	1.9e-05	4.2e-05
ID870_10560	16.23	2.24	4.74	4.61e-14	2.15e-13
rpmG_2	73.85	2.25	4.74	2.44e-15	1.26e-14
ID870_s0895	24.88	2.25	4.75	4.65e-07	1.2e-06
ID870_06740	215.71	2.26	4.79	0	0
ID870_02930	273.47	2.26	4.78	0	0
ID870_04345	326.36	2.27	4.84	0	0
ID870_00050	106.58	2.27	4.81	4.44e-16	2.43e-15
ID870_00425	47.49	2.27	4.83	3.69e-06	8.73e-06
ID870_s0630	36.51	2.27	4.81	0.00255	0.00442
ID870_01155	321.15	2.28	4.87	0	0
ID870_02740	538.39	2.29	4.88	0	0
ID870_06405	61.67	2.29	4.9	6.35e-12	2.47e-11
deoC	1585.24	2.3	4.92	0	0
ID870_03980	115.31	2.3	4.94	2.22e-16	1.23e-15
ID870_05385	187.18	2.31	4.94	0	0
adhP	1354.14	2.31	4.97	1.74e-09	5.57e-09
ID870_s0875	14.73	2.31	4.97	0.000482	0.000913
ID870_06745	5849.06	2.32	4.98	0	0
ID870_04330	209.86	2.33	5.02	0	0
ID870_s1190	2267.46	2.33	5.03	2.36e-09	7.5e-09
ID870_00575	293.37	2.34	5.05	0	0
ID870_05935	129.58	2.34	5.06	2.55e-15	1.31e-14
ID870_09300	65.06	2.35	5.08	3.88e-13	1.68e-12
ID870_04415	91.64	2.36	5.12	0	0
ID870_09380	2392.54	2.37	5.18	0	0
ybeY	344.22	2.37	5.16	0	0
ID870_s1195	38.69	2.37	5.16	1.76e-05	3.91e-05
ID870_09330	217.69	2.38	5.19	0	0
ID870_02735	253.22	2.38	5.19	5.33e-15	2.66e-14
ID870_07360	173.24	2.4	5.28	0	0
ID870_s0985	39.71	2.41	5.33	2.62e-14	1.24e-13
ugpC	739.38	2.42	5.35	0	0
ID870_08915	751.16	2.43	5.39	0	0
ID870_05910	197.9	2.43	5.41	0	0
nrdI_2	105.13	2.43	5.38	0	0
ID870_03260	133.32	2.44	5.41	0	0
sdaAA	548.74	2.44	5.41	0	0
fabZ_2	144.79	2.44	5.42	2.94e-10	1e-09
coaC	204.77	2.45	5.45	0	0
ID870_03630	127.04	2.45	5.48	0	0
ID870_09420	41.84	2.45	5.46	9.44e-15	4.61e-14
glpO	182.76	2.46	5.49	0	0
ID870_05975	111.3	2.46	5.48	0	0
rbsC	93.64	2.46	5.49	1.01e-12	4.19e-12
ID870_08210	51.99	2.46	5.52	7.97e-10	2.64e-09
ID870_05520	135.9	2.47	5.55	0	0
ID870_04175	321.31	2.47	5.55	0	0
gpsB	461.26	2.48	5.6	0	0
nusB	818.86	2.48	5.59	0	0
ID870_s0690	54.46	2.49	5.62	0	0
ID870_s0170	1603.97	2.5	5.68	0	0
ID870_05550	621.93	2.51	5.69	0	0
ID870_s0640	519.04	2.51	5.7	0	0
ID870_10370	257.36	2.51	5.68	0	0
ID870_05925	157.07	2.52	5.75	2.76e-12	1.09e-11
ID870_07725	254.62	2.53	5.78	0	0
ID870_02090	41.59	2.53	5.78	2.95e-07	7.72e-07
ID870_03780	294.53	2.55	5.85	0	0
ID870_06410	298.43	2.56	5.91	0	0
ID870_00200	212.04	2.56	5.92	1.26e-08	3.75e-08
ID870_02005	719.02	2.57	5.93	0	0
hylB	247.93	2.58	5.99	0	0
ID870_02080	52.32	2.58	5.97	5.77e-15	2.87e-14
ID870_03220	401.78	2.59	6	0	0
ID870_09795	346.76	2.6	6.06	0	0
ID870_s0260	266.23	2.61	6.12	6.5e-11	2.33e-10
ID870_05955	140.46	2.62	6.16	0	0
udk	409.43	2.63	6.21	0	0
ID870_03635	851.32	2.63	6.2	0	0
ID870_10065	60.52	2.63	6.21	0	0
ID870_05425	369.57	2.63	6.2	1.46e-07	3.95e-07
ID870_04700	178.27	2.64	6.24	0	0
lmb	188.73	2.64	6.21	5.71e-07	1.47e-06
ID870_05135	87.25	2.67	6.36	0	0
ID870_07520	237.15	2.68	6.41	0	0
ID870_s0685	26.78	2.68	6.43	1.67e-07	4.48e-07
ID870_08020	1371.46	2.7	6.51	0	0
ID870_04675	96.22	2.71	6.55	0	0
ID870_09335	84.41	2.72	6.58	0	0
ID870_01270	1561.78	2.72	6.59	0	0
ID870_01105	177.14	2.72	6.61	0	0
ID870_01085	117.65	2.72	6.59	0	0
ID870_00275	126.86	2.72	6.61	0	0
ID870_07475	464.76	2.73	6.62	0	0
ID870_06735	199.27	2.73	6.65	0	0
coaB	103.93	2.73	6.61	0	0
ID870_00975	165.29	2.73	6.64	0	0
ID870_09860	442.4	2.73	6.65	0	0
nikA	62.09	2.73	6.62	1.86e-12	7.53e-12
ID870_06240	38.99	2.73	6.63	1.57e-05	3.51e-05
ID870_s1160	76866.6	2.73	6.64	0.00714	0.01
ID870_03250	74.98	2.74	6.66	0	0
ID870_s0215	406.34	2.75	6.71	0	0
udp	747.17	2.75	6.74	0	0
sdaAB	291.27	2.78	6.89	0	0
ID870_08845	124.23	2.79	6.93	0	0
ID870_06450	103.14	2.79	6.91	0	0
rnpA	85.61	2.8	6.98	0	0
ID870_05185	310.18	2.81	7.03	0	0
ID870_03480	277.95	2.81	7	0	0
ID870_07230	479.45	2.82	7.07	0	0
ID870_05905	276.55	2.83	7.1	0	0
ID870_00420	49.25	2.83	7.1	0	0
ID870_03230	174.83	2.84	7.14	0	0
plsY	391.51	2.88	7.34	0	0
ID870_10070	37.46	2.88	7.37	0	0
ID870_01415	261.43	2.89	7.43	0	0
ID870_s1135	30.6	2.93	7.6	0	0
ID870_00615	114.89	2.94	7.68	1.11e-16	6.26e-16
ID870_05165	338.8	2.96	7.81	0	0
ID870_00270	131.91	2.96	7.77	0	0
ID870_04605	12.52	2.96	7.76	0.000127	0.000256
ID870_06805	567.18	2.97	7.83	0	0
ID870_04670	91.12	2.97	7.82	0	0
ID870_s0105	3367.33	2.97	7.85	3.87e-08	1.1e-07
ID870_05320	58.27	2.98	7.9	0	0
ID870_00570	261.15	2.98	7.87	0	0
ID870_02075	83.4	2.98	7.89	1.59e-12	6.5e-12
ID870_00435	73.79	2.99	7.92	3.2e-10	1.09e-09
ID870_s0145	76.45	3.01	8.07	0	0
ulaG	2193.62	3.01	8.06	0	0
ID870_10085	103.19	3.03	8.19	0	0
ID870_09785	216.57	3.03	8.18	0	0
ID870_s0190	33.17	3.03	8.16	2.16e-07	5.75e-07
ID870_00265	198.49	3.04	8.25	0	0
ID870_05885	115.91	3.04	8.23	1.54e-08	4.54e-08
nrdE_1	91.92	3.05	8.28	0	0
ID870_04570	148.36	3.07	8.4	0	0
ID870_07695	210.28	3.08	8.46	0	0
ID870_06415	524.48	3.08	8.45	0	0
ID870_06035	370.25	3.08	8.43	0	0
ID870_03210	399	3.09	8.49	1.09e-08	3.26e-08
ID870_00180	96.79	3.1	8.59	6.89e-11	2.47e-10
ID870_s0975	11.56	3.11	8.65	0.01	0.02
ID870_06555	81.89	3.12	8.69	0	0
efp	1086.38	3.12	8.72	0	0
ID870_02085	98.88	3.12	8.72	4.19e-09	1.3e-08
ID870_04665	109.08	3.14	8.82	0	0
ID870_02045	184.17	3.14	8.8	0	0
adhE	2905.57	3.14	8.84	0.000134	0.000269
ID870_06625	144.71	3.16	8.96	0	0
ID870_04170	2304.6	3.16	8.93	0	0
ID870_00440	120.73	3.17	8.99	1.21e-13	5.41e-13
ID870_08480	194.22	3.17	8.99	1.14e-10	4.03e-10
ID870_07070	207.93	3.19	9.15	0	0
ID870_00235	243.01	3.2	9.2	0	0
ID870_06455	112.19	3.21	9.24	0	0
ID870_s1295	346.99	3.21	9.22	0	0
ID870_s1345	4.57	3.22	9.29	0.00125	0.00225
ID870_s1250	367.38	3.23	9.37	0	0
ID870_05140	172.81	3.24	9.45	0	0
ID870_s0670	824.71	3.26	9.58	0	0
ID870_s0525	223.68	3.28	9.73	0	0
ID870_09790	204.15	3.28	9.71	0	0
ID870_07060	156.61	3.29	9.79	0	0
ID870_03215	739.09	3.3	9.87	0	0
ID870_s1040	237.31	3.31	9.91	0	0
ID870_s0015	87.08	3.31	9.91	1.42e-06	3.49e-06
ID870_02295	2.93	3.31	9.93	0.0082	0.01
ID870_07180	181.03	3.32	9.98	0	0
ID870_07065	122.6	3.32	9.96	0	0
ID870_04745	238.32	3.35	10.19	0	0
ID870_s0390	23.72	3.36	10.28	8.44e-10	2.79e-09
ID870_06830	110.86	3.38	10.42	0	0
ID870_10335	237.37	3.38	10.39	0	0
ID870_02130	301.84	3.4	10.57	0	0
argR	278.22	3.41	10.64	0	0
ID870_08870	272.84	3.43	10.76	0	0
nrdI_1	110.08	3.43	10.79	1.09e-09	3.55e-09
ID870_07690	428.11	3.47	11.09	0	0
ID870_07970	454.51	3.5	11.31	0	0
ID870_s0035	81.39	3.52	11.44	0	0
ID870_05960	452.63	3.52	11.46	0	0
ID870_00970	139.41	3.52	11.43	0	0
ID870_01710	1415.98	3.53	11.57	0	0
ID870_05575	4266.92	3.55	11.74	0	0
nrdF_1	124.87	3.58	11.96	0	0
ID870_s1355	6.37	3.6	12.16	1.68e-06	4.1e-06
ID870_s0860	252.3	3.63	12.39	0	0
ID870_02015	460.03	3.63	12.41	0	0
ID870_07685	464.9	3.66	12.63	0	0
ID870_01795	28.4	3.68	12.79	3.79e-12	1.49e-11
ID870_07175	297.02	3.73	13.31	0	0
ID870_05500	574.58	3.73	13.27	0	0
ID870_s1350	28.51	3.74	13.38	0.000412	0.000783
ID870_02310	99.77	3.76	13.52	0	0
ID870_10340	359.07	3.76	13.52	0	0
ID870_06060	1541.87	3.77	13.67	0	0
ID870_10390	356.67	3.77	13.6	0	0
ID870_05895	188.57	3.77	13.6	8.59e-10	2.84e-09
rpsN	13049.9	3.82	14.08	4.5e-11	1.65e-10
ID870_01540	4501.83	3.96	15.51	0	0
ID870_03640	398.44	4.01	16.11	0	0
ID870_03605	232.09	4.01	16.08	0	0
ID870_s0025	90.46	4.02	16.21	0.00451	0.00756
ID870_s0080	84.86	4.03	16.33	0	0
ID870_07200	256.76	4.07	16.8	0	0
ID870_09375	222.36	4.13	17.5	0	0
ID870_06580	1057.32	4.13	17.48	0	0
ID870_02470	302.62	4.13	17.52	2.29e-11	8.58e-11
ID870_07410	362.85	4.14	17.67	0	0
ID870_02435	751.78	4.17	18.06	0	0
ID870_06440	413.06	4.18	18.1	0	0
ID870_02980	626.19	4.22	18.63	0	0
ID870_00255	161.76	4.27	19.27	2.83e-11	1.05e-10
ID870_02020	510.76	4.34	20.19	0	0
ID870_02670	334.21	4.36	20.52	0	0
ID870_08635	1543.07	4.42	21.38	0	0
ID870_06820	611.04	4.42	21.41	0	0
ID870_02675	156.29	4.42	21.36	0	0
ID870_04785	184.19	4.52	22.95	1.71e-13	7.62e-13
ID870_02480	579	4.55	23.47	0	0
ID870_00250	139.8	4.66	25.33	2.89e-13	1.26e-12
ID870_s0840	635.41	4.72	26.36	0	0
ID870_09370	338.68	4.76	27.14	0	0
ID870_00910	1024.81	4.78	27.47	0	0
arcC_1	699.72	4.82	28.28	0	0
fbsA	3829.1	4.96	31.15	0	0
ID870_04305	1144.68	4.97	31.3	0	0
argF_1	815	5.37	41.33	0	0
ID870_00580	1257.82	5.38	41.52	0	0
ID870_s0430	5.58	5.55	46.82	0.02	0.02
pbsP	1018.12	5.57	47.36	0	0
ID870_s0460	31.26	5.92	60.69	0	0
ID870_05830	2090.7	5.98	63.08	0	0
mtsA	10555.5	6.89	118.65	3.55e-15	1.79e-14
ID870_02185	444.39	7.09	135.81	0	0
ID870_02190	5192.28	7.42	171.66	2.26e-14	1.08e-13
ID870_01035	11267.2	8.79	442.79	0	0
